# Supplementary material for: GSTZ1‐1 Deficiency Activates NRF2/IGF1R Axis in HCC via Accumulation of Oncometabolite Succinylacetone
Source: EMBO J. 2019 Jun 28;38(15):e101964. doi: 10.15252/embj.2019101964 (PMC6669923; doi:10.15252/embj.2019101964)
Supplement: Supplementary file 6 — Source Data for Figure 1 [file EMBJ-38-e101964-s005.zip › embj2019101964-sup-0005-SDataFig1/SourceDataFig1.xls]

## Sheet: Fig.1A
Normal sample	GSTZ1		Tumor sample	GSTZ1
TCGA-G3-A3CH-11	11.9041		TCGA-DD-A4NH-01	5.7493
TCGA-FV-A3R2-11	12.3865		TCGA-CC-5261-01	6.0013
TCGA-DD-A3A2-11	12.8532		TCGA-CC-A8HS-01	6.1501
TCGA-BC-A10T-11	11.8696		TCGA-BW-A5NP-01	6.5948
TCGA-DD-A3A6-11	13.431		TCGA-CC-A8HV-01	6.6529
TCGA-FV-A2QR-11	10.5224		TCGA-ED-A7XP-01	6.9175
TCGA-DD-A1EG-11	12.3156		TCGA-G3-AAV7-01	6.9298
TCGA-DD-A3A5-11	12.8653		TCGA-DD-AA3A-01	6.9492
TCGA-DD-A39X-11	12.1507		TCGA-DD-AAED-01	6.9541
TCGA-BC-A10Z-11	11.5422		TCGA-DD-A1EH-01	7.0301
TCGA-DD-A119-11	11.7454		TCGA-DD-A4NN-01	7.0363
TCGA-EP-A3RK-11	12.2105		TCGA-UB-A7MF-01	7.0754
TCGA-DD-A11B-11	11.5378		TCGA-CC-A9FU-01	7.0858
TCGA-BC-A10Y-11	11.5141		TCGA-DD-AADD-01	7.1425
TCGA-FV-A3I1-11	12.1953		TCGA-CC-A8HU-01	7.2568
TCGA-DD-A11A-11	11.1624		TCGA-DD-A3A7-01	7.2677
TCGA-DD-A116-11	12.2644		TCGA-DD-AADW-01	7.2744
TCGA-EP-A12J-11	12.2158		TCGA-XR-A8TF-01	7.279
TCGA-BD-A2L6-11	10.6101		TCGA-DD-AAVV-01	7.3122
TCGA-DD-A114-11	12.1117		TCGA-FV-A3I0-01	7.3231
TCGA-ES-A2HT-11	11.3489		TCGA-ED-A7PX-01	7.3652
TCGA-DD-A39Z-11	11.7545		TCGA-DD-AAE0-01	7.3987
TCGA-BC-A10X-11	12.2944		TCGA-DD-AACZ-01	7.4034
TCGA-DD-A11D-11	12.1979		TCGA-DD-AAW3-01	7.4657
TCGA-DD-A118-11	12.4375		TCGA-RC-A7SH-01	7.4669
TCGA-DD-A1EE-11	11.7679		TCGA-CC-A8HT-01	7.4679
TCGA-DD-A1EB-11	11.8643		TCGA-ZP-A9D2-01	7.4951
TCGA-BC-A10W-11	12.0265		TCGA-UB-A7MC-01	7.5247
TCGA-BC-A10R-11	11.6404		TCGA-ED-A7PY-01	7.548
TCGA-DD-A1EI-11	11.9349		TCGA-ED-A5KG-01	7.6343
TCGA-DD-A113-11	11.9106		TCGA-BC-A10R-01	7.701
TCGA-DD-A1EJ-11	11.064		TCGA-ED-A66Y-01	7.7139
TCGA-DD-A11C-11	11.8119		TCGA-BC-A216-01	7.775
TCGA-BC-A10Q-11	12.5374		TCGA-DD-AACH-01	7.7926
TCGA-DD-A39W-11	12.5009		TCGA-G3-A7M6-01	7.7939
TCGA-BD-A3EP-11	11.9393		TCGA-FV-A23B-01	7.801
TCGA-BC-A216-11	11.681		TCGA-DD-A1EF-01	7.8178
TCGA-DD-A3A4-11	9.6224		TCGA-DD-AAVZ-01	7.8454
TCGA-DD-A1EH-11	11.8823		TCGA-EP-A2KB-01	7.8489
TCGA-DD-A1EC-11	10.8937		TCGA-DD-AAC8-01	7.889
TCGA-EP-A26S-11	12.3746		TCGA-ED-A8O6-01	7.9386
TCGA-DD-A3A3-11	11.321		TCGA-DD-A4NQ-01	7.939
TCGA-BC-A10U-11	11.2341		TCGA-ED-A97K-01	7.9488
TCGA-BC-A110-11	12.2712		TCGA-DD-AADA-01	7.9764
TCGA-DD-A39V-11	11.7248		TCGA-DD-A1EG-01	8.0311
TCGA-DD-A3A8-11	12.6939		TCGA-CC-A1HT-01	8.0823
TCGA-DD-A1EL-11	11.4973		TCGA-CC-A3MA-01	8.0984
TCGA-DD-A3A1-11	12.7314		TCGA-DD-AACS-01	8.1072
TCGA-FV-A23B-11	11.3424		TCGA-DD-AAE1-01	8.116
TCGA-FV-A3I0-11	12.2437		TCGA-CC-A3MB-01	8.1319
			TCGA-CC-5259-01	8.1437
			TCGA-BC-4072-01	8.1842
			TCGA-DD-A4NG-01	8.2355
			TCGA-XR-A8TC-01	8.2374
			TCGA-BC-A10W-01	8.2421
			TCGA-CC-A7IK-01	8.2446
			TCGA-RC-A6M3-01	8.2476
			TCGA-DD-AAEG-01	8.2559
			TCGA-CC-5264-01	8.2599
			TCGA-WX-AA44-01	8.2655
			TCGA-BC-A10Q-01	8.2729
			TCGA-BC-4073-01	8.2751
			TCGA-DD-AACY-01	8.2791
			TCGA-DD-AACN-01	8.288
			TCGA-G3-AAV1-01	8.2885
			TCGA-ZP-A9D1-01	8.2955
			TCGA-YA-A8S7-01	8.3137
			TCGA-DD-A4NO-01	8.3235
			TCGA-DD-AAD6-01	8.325
			TCGA-DD-A39Y-01	8.3329
			TCGA-DD-A4NB-01	8.3833
			TCGA-CC-A7IJ-01	8.403
			TCGA-DD-AADP-01	8.4329
			TCGA-ED-A82E-01	8.441
			TCGA-DD-AADB-01	8.4772
			TCGA-2Y-A9H5-01	8.4865
			TCGA-XR-A8TE-01	8.492
			TCGA-GJ-A3OU-01	8.5217
			TCGA-CC-5260-01	8.5388
			TCGA-DD-AACT-01	8.5549
			TCGA-EP-A12J-01	8.5567
			TCGA-DD-AAD1-01	8.56
			TCGA-DD-A118-01	8.5794
			TCGA-DD-A114-01	8.5844
			TCGA-DD-AACA-01	8.5845
			TCGA-EP-A3RK-01	8.6135
			TCGA-UB-A7ME-01	8.6161
			TCGA-FV-A4ZQ-01	8.619
			TCGA-DD-A4NR-01	8.6203
			TCGA-DD-A1EL-01	8.6289
			TCGA-BC-A112-01	8.6567
			TCGA-BC-A3KF-01	8.6587
			TCGA-2Y-A9GX-01	8.6605
			TCGA-RC-A7S9-01	8.6666
			TCGA-KR-A7K2-01	8.6669
			TCGA-CC-A3M9-01	8.6716
			TCGA-DD-A3A9-01	8.6764
			TCGA-G3-A7M9-01	8.6783
			TCGA-DD-AADY-01	8.6898
			TCGA-DD-AAE6-01	8.6962
			TCGA-DD-AACX-01	8.7077
			TCGA-DD-AAW0-01	8.7116
			TCGA-ED-A8O5-01	8.7324
			TCGA-ED-A66X-01	8.7449
			TCGA-BC-A5W4-01	8.7552
			TCGA-DD-AAD0-01	8.7669
			TCGA-CC-A5UE-01	8.7868
			TCGA-2Y-A9H2-01	8.7869
			TCGA-UB-A7MA-01	8.7927
			TCGA-NI-A8LF-01	8.7948
			TCGA-CC-5262-01	8.8077
			TCGA-FV-A3R3-01	8.8084
			TCGA-FV-A2QR-01	8.8315
			TCGA-ED-A459-01	8.8532
			TCGA-G3-A25S-01	8.8589
			TCGA-5C-A9VH-01	8.8668
			TCGA-5C-A9VG-01	8.8736
			TCGA-EP-A3JL-01	8.8744
			TCGA-2V-A95S-01	8.8968
			TCGA-WJ-A86L-01	8.9
			TCGA-DD-AAEE-01	8.9072
			TCGA-DD-A1EJ-01	8.9236
			TCGA-DD-A3A1-01	8.9486
			TCGA-K7-AAU7-01	8.9546
			TCGA-CC-5258-01	8.9611
			TCGA-CC-A3MC-01	8.964
			TCGA-DD-A113-01	8.9728
			TCGA-DD-AACE-01	8.9862
			TCGA-DD-AAW2-01	8.9931
			TCGA-WQ-A9G7-01	8.9938
			TCGA-CC-A9FS-01	8.9991
			TCGA-DD-AACI-01	9.0011
			TCGA-G3-A5SI-01	9.017
			TCGA-DD-A4NE-01	9.0293
			TCGA-CC-A7IE-01	9.0491
			TCGA-DD-AADI-01	9.0617
			TCGA-DD-A4NJ-01	9.0718
			TCGA-ZP-A9CZ-01	9.0913
			TCGA-DD-AAVY-01	9.0978
			TCGA-DD-A1EE-01	9.1065
			TCGA-DD-A4ND-01	9.11
			TCGA-2Y-A9H0-01	9.176
			TCGA-KR-A7K7-01	9.1763
			TCGA-RG-A7D4-01	9.1815
			TCGA-G3-A25Y-01	9.1947
			TCGA-GJ-A6C0-01	9.1965
			TCGA-K7-A5RG-01	9.1992
			TCGA-DD-AACW-01	9.2008
			TCGA-DD-AAVS-01	9.2028
			TCGA-CC-A7II-01	9.2082
			TCGA-DD-A11A-01	9.2109
			TCGA-G3-A3CH-01	9.2288
			TCGA-DD-AADC-01	9.2308
			TCGA-CC-A9FV-01	9.2445
			TCGA-HP-A5MZ-01	9.2453
			TCGA-DD-A39W-01	9.2454
			TCGA-EP-A2KA-01	9.246
			TCGA-BC-A8YO-01	9.2478
			TCGA-DD-A39V-01	9.2513
			TCGA-DD-A1EI-01	9.276
			TCGA-DD-A73D-01	9.2761
			TCGA-UB-AA0U-01	9.2884
			TCGA-DD-AAEK-01	9.2905
			TCGA-BC-A10T-01	9.291
			TCGA-ZP-A9CV-01	9.2979
			TCGA-DD-A4NA-01	9.2995
			TCGA-DD-AAVP-01	9.3013
			TCGA-G3-A3CG-01	9.3023
			TCGA-RC-A6M5-01	9.3054
			TCGA-2Y-A9H6-01	9.3211
			TCGA-KR-A7K8-01	9.3252
			TCGA-2Y-A9GY-01	9.3351
			TCGA-DD-A1EC-01	9.3378
			TCGA-LG-A6GG-01	9.3423
			TCGA-ZP-A9D0-01	9.3535
			TCGA-DD-AAE9-01	9.3793
			TCGA-DD-AADL-01	9.3884
			TCGA-2Y-A9H7-01	9.3965
			TCGA-MR-A8JO-01	9.4031
			TCGA-FV-A4ZP-01	9.4037
			TCGA-2Y-A9GU-01	9.4374
			TCGA-DD-AAVQ-01	9.4423
			TCGA-DD-AADF-01	9.4434
			TCGA-PD-A5DF-01	9.461
			TCGA-O8-A75V-01	9.4738
			TCGA-DD-AAVW-01	9.484
			TCGA-BW-A5NQ-01	9.4852
			TCGA-CC-A5UC-01	9.4893
			TCGA-DD-AADU-01	9.501
			TCGA-WQ-AB4B-01	9.5096
			TCGA-BD-A3EP-01	9.5112
			TCGA-2Y-A9H1-01	9.5154
			TCGA-CC-A7IG-01	9.5286
			TCGA-DD-A73G-01	9.5709
			TCGA-G3-A25U-01	9.6044
			TCGA-G3-A25X-01	9.6053
			TCGA-DD-A119-01	9.6408
			TCGA-DD-AACP-01	9.6439
			TCGA-FV-A3I1-01	9.6462
			TCGA-QA-A7B7-01	9.6466
			TCGA-CC-5263-01	9.6532
			TCGA-2Y-A9HA-01	9.6612
			TCGA-DD-A73A-01	9.6615
			TCGA-2Y-A9HB-01	9.6683
			TCGA-DD-AACL-01	9.6693
			TCGA-DD-AADO-01	9.6855
			TCGA-DD-AACF-01	9.6864
			TCGA-BD-A3ER-01	9.6919
			TCGA-EP-A2KC-01	9.6964
			TCGA-DD-AADJ-01	9.697
			TCGA-RC-A6M6-01	9.6997
			TCGA-LG-A9QC-01	9.7134
			TCGA-DD-A1EK-01	9.7191
			TCGA-XR-A8TD-01	9.7215
			TCGA-CC-A7IH-01	9.7225
			TCGA-DD-A4NS-01	9.7344
			TCGA-DD-AAVR-01	9.7435
			TCGA-DD-A39X-01	9.7576
			TCGA-DD-AAD3-01	9.7625
			TCGA-DD-AACC-01	9.7638
			TCGA-FV-A496-01	9.7655
			TCGA-2Y-A9GS-01	9.7712
			TCGA-DD-AAD2-01	9.7733
			TCGA-DD-AADM-01	9.782
			TCGA-CC-A7IF-01	9.7873
			TCGA-2Y-A9H9-01	9.7885
			TCGA-3K-AAZ8-01	9.7996
			TCGA-5C-AAPD-01	9.8053
			TCGA-XR-A8TG-01	9.8176
			TCGA-CC-A9FW-01	9.8411
			TCGA-DD-A11D-01	9.8563
			TCGA-ZS-A9CD-01	9.8686
			TCGA-2Y-A9GW-01	9.8878
			TCGA-RC-A7SF-01	9.8924
			TCGA-2Y-A9GV-01	9.8998
			TCGA-HP-A5N0-01	9.9046
			TCGA-DD-AADV-01	9.9092
			TCGA-G3-A5SL-01	9.9103
			TCGA-DD-A1EB-01	9.9274
			TCGA-G3-A7M7-01	9.9275
			TCGA-DD-AACU-01	9.9302
			TCGA-DD-AADN-01	9.9403
			TCGA-BC-A10U-01	9.9504
			TCGA-UB-AA0V-01	9.9514
			TCGA-G3-A5SJ-01	9.9627
			TCGA-DD-AAW1-01	9.9664
			TCGA-DD-AAD5-01	9.9876
			TCGA-MI-A75I-01	10.011
			TCGA-DD-AADK-01	10.0319
			TCGA-DD-A39Z-01	10.0325
			TCGA-ZS-A9CF-02	10.0376
			TCGA-DD-AACQ-01	10.0559
			TCGA-T1-A6J8-01	10.0604
			TCGA-FV-A2QQ-01	10.0717
			TCGA-2Y-A9H3-01	10.0757
			TCGA-5R-AA1D-01	10.0802
			TCGA-DD-A115-01	10.0926
			TCGA-UB-A7MB-01	10.1146
			TCGA-DD-A3A6-01	10.1302
			TCGA-DD-AADR-01	10.1374
			TCGA-BC-A10S-01	10.1511
			TCGA-DD-A3A3-01	10.1605
			TCGA-MI-A75C-01	10.1618
			TCGA-ED-A4XI-01	10.1769
			TCGA-UB-A7MD-01	10.1812
			TCGA-CC-A5UD-01	10.2141
			TCGA-BC-A217-01	10.2316
			TCGA-FV-A3R2-01	10.2431
			TCGA-DD-AACJ-01	10.2435
			TCGA-DD-AAEI-01	10.2446
			TCGA-DD-AAC9-01	10.2451
			TCGA-G3-AAV4-01	10.2503
			TCGA-5R-AA1C-01	10.2636
			TCGA-DD-A4NK-01	10.2742
			TCGA-FV-A495-01	10.2929
			TCGA-DD-A11B-01	10.2947
			TCGA-ED-A627-01	10.3009
			TCGA-DD-A73E-01	10.3227
			TCGA-K7-A6G5-01	10.3236
			TCGA-G3-A25T-01	10.367
			TCGA-DD-AACB-01	10.3722
			TCGA-RC-A7SK-01	10.3887
			TCGA-DD-A3A8-01	10.397
			TCGA-ZS-A9CG-01	10.4076
			TCGA-DD-AACG-01	10.4371
			TCGA-5R-AAAM-01	10.4376
			TCGA-G3-AAV3-01	10.4477
			TCGA-ZS-A9CF-01	10.4626
			TCGA-DD-AADQ-01	10.4706
			TCGA-DD-A1EA-01	10.4736
			TCGA-DD-AACK-01	10.4904
			TCGA-DD-AAEH-01	10.4924
			TCGA-DD-A4NV-01	10.5205
			TCGA-G3-AAV5-01	10.5526
			TCGA-2Y-A9H8-01	10.5584
			TCGA-DD-AACV-01	10.5956
			TCGA-ES-A2HT-01	10.6021
			TCGA-GJ-A9DB-01	10.6144
			TCGA-DD-AAE7-01	10.6357
			TCGA-DD-AAVU-01	10.6657
			TCGA-KR-A7K0-01	10.6706
			TCGA-MI-A75E-01	10.7163
			TCGA-DD-A73B-01	10.7182
			TCGA-RC-A6M4-01	10.7239
			TCGA-DD-A11C-01	10.7569
			TCGA-G3-A6UC-01	10.7629
			TCGA-G3-AAV2-01	10.7759
			TCGA-ZP-A9CY-01	10.7879
			TCGA-DD-AAD8-01	10.802
			TCGA-G3-AAV6-01	10.825
			TCGA-ED-A7PZ-01	10.8897
			TCGA-BC-A69H-01	10.9074
			TCGA-G3-A25Z-01	10.9264
			TCGA-DD-A73F-01	10.9669
			TCGA-DD-A4NF-01	10.9686
			TCGA-CC-A7IL-01	10.983
			TCGA-G3-A3CI-01	11.0308
			TCGA-DD-A3A4-01	11.0495
			TCGA-DD-AACD-01	11.0657
			TCGA-G3-AAV0-01	11.0721
			TCGA-G3-A25V-01	11.0873
			TCGA-2Y-A9GZ-01	11.1173
			TCGA-DD-A116-01	11.1963
			TCGA-2Y-A9H4-01	11.206
			TCGA-CC-A123-01	11.2228
			TCGA-DD-AADG-01	11.2364
			TCGA-BC-A69I-01	11.2408
			TCGA-BC-A10Z-01	11.2724
			TCGA-EP-A26S-01	11.3067
			TCGA-DD-AACO-01	11.3148
			TCGA-G3-A5SM-01	11.3231
			TCGA-RC-A7SB-01	11.3426
			TCGA-G3-A5SK-01	11.3755
			TCGA-G3-A3CK-01	11.402
			TCGA-DD-A4NL-01	11.4193
			TCGA-DD-AAVX-01	11.459
			TCGA-DD-A73C-01	11.4671
			TCGA-ED-A7XO-01	11.4829
			TCGA-G3-A7M5-01	11.4952
			TCGA-G3-AAUZ-01	11.5185
			TCGA-DD-AAEB-01	11.5231
			TCGA-BD-A2L6-01	11.548
			TCGA-MI-A75H-01	11.6308
			TCGA-MR-A520-01	11.6479
			TCGA-DD-AAE2-01	11.6788
			TCGA-LG-A9QD-01	11.6878
			TCGA-2Y-A9GT-01	11.739
			TCGA-BW-A5NO-01	11.7603
			TCGA-DD-AAEA-01	11.7632
			TCGA-BC-A110-01	11.7647
			TCGA-DD-A1ED-01	11.7845
			TCGA-ES-A2HS-01	11.8547
			TCGA-DD-A4NI-01	11.9239
			TCGA-4R-AA8I-01	11.9336
			TCGA-MI-A75G-01	11.9713
			TCGA-ZS-A9CE-01	11.9892
			TCGA-DD-A3A2-01	12.0323
			TCGA-DD-A3A5-01	12.3047
			TCGA-G3-A3CJ-01	12.335
			TCGA-DD-AADS-01	12.3478
			TCGA-DD-A4NP-01	12.4266
			TCGA-DD-AAE4-01	12.5235
			TCGA-DD-AAE3-01	12.5507

## Sheet: Fig.1B
Normal sample	GSTZ1		Tumor sample	T1		Tumor sample	T2		Tumor sample	T3		Tumor sample	T4
TCGA-G3-A3CH-11	11.9041		TCGA.2Y.A9GT	11.739		TCGA.2Y.A9GS	9.7712		TCGA.2Y.A9H0	9.176		TCGA.BC.A10T	9.291
TCGA-FV-A3R2-11	12.3865		TCGA.2Y.A9GU	9.4374		TCGA.2Y.A9GY	9.3351		TCGA.3K.AAZ8	9.7996		TCGA.BC.A10W	8.2421
TCGA-DD-A3A2-11	12.8532		TCGA.2Y.A9GV	9.8998		TCGA.2Y.A9GZ	11.1173		TCGA.5R.AA1D	10.0802		TCGA.BC.A10Y	10.463
TCGA-BC-A10T-11	11.8696		TCGA.2Y.A9GW	9.8878		TCGA.2Y.A9H3	10.0757		TCGA.BC.4072	8.1842		TCGA.BC.A8YO	9.2478
TCGA-DD-A3A6-11	13.431		TCGA.2Y.A9GX	8.6605		TCGA.2Y.A9HA	9.6612		TCGA.BC.4073	8.2751		TCGA.CC.5259	8.1437
TCGA-FV-A2QR-11	10.5224		TCGA.2Y.A9H1	9.5154		TCGA.4R.AA8I	11.9336		TCGA.BC.A10R	7.701		TCGA.CC.5260	8.5388
TCGA-DD-A1EG-11	12.3156		TCGA.2Y.A9H2	8.7869		TCGA.5C.A9VG	8.8736		TCGA.BC.A10S	10.1511		TCGA.CC.5262	8.8077
TCGA-DD-A3A5-11	12.8653		TCGA.2Y.A9H4	11.206		TCGA.5R.AA1C	10.2636		TCGA.BC.A10X	11.1228		TCGA.CC.A5UE	8.7868
TCGA-DD-A39X-11	12.1507		TCGA.2Y.A9H5	8.4865		TCGA.5R.AAAM	10.4376		TCGA.BC.A112	8.6567		TCGA.DD.A1EK	9.7191
TCGA-BC-A10Z-11	11.5422		TCGA.2Y.A9H6	9.3211		TCGA.BC.A10Q	8.2729		TCGA.BC.A216	7.775		TCGA.DD.A3A9	8.6764
TCGA-DD-A119-11	11.7454		TCGA.2Y.A9H7	9.3965		TCGA.BC.A10U	9.9504		TCGA.BC.A5W4	8.7552		TCGA.G3.AAV1	8.2885
TCGA-EP-A3RK-11	12.2105		TCGA.2Y.A9H8	10.5584		TCGA.BC.A217	10.2316		TCGA.CC.5263	9.6532		TCGA.MI.A75E	10.7163
TCGA-DD-A11B-11	11.5378		TCGA.2Y.A9H9	9.7885		TCGA.BC.A3KG	6.1201		TCGA.CC.5264	8.2599		TCGA.PD.A5DF	9.461
TCGA-BC-A10Y-11	11.5141		TCGA.2Y.A9HB	9.6683		TCGA.BC.A69H	10.9074		TCGA.CC.A123	11.2228
TCGA-FV-A3I1-11	12.1953		TCGA.5C.A9VH	8.8668		TCGA.BD.A2L6	11.548		TCGA.CC.A1HT	8.0823
TCGA-DD-A11A-11	11.1624		TCGA.BC.A10Z	11.2724		TCGA.BD.A3ER	9.6919		TCGA.CC.A3M9	8.6716
TCGA-DD-A116-11	12.2644		TCGA.BC.A110	11.7647		TCGA.CC.5258	8.9611		TCGA.CC.A3MA	8.0984
TCGA-EP-A12J-11	12.2158		TCGA.BC.A69I	11.2408		TCGA.CC.5261	6.0013		TCGA.CC.A3MB	8.1319
TCGA-BD-A2L6-11	10.6101		TCGA.BD.A3EP	9.5112		TCGA.CC.A7IG	9.5286		TCGA.CC.A3MC	8.964
TCGA-DD-A114-11	12.1117		TCGA.DD.A11A	9.2109		TCGA.CC.A7IJ	8.403		TCGA.CC.A5UC	9.4893
TCGA-ES-A2HT-11	11.3489		TCGA.DD.A11C	10.7569		TCGA.CC.A8HV	6.6529		TCGA.CC.A5UD	10.2141
TCGA-DD-A39Z-11	11.7545		TCGA.DD.A11D	9.8563		TCGA.CC.A9FS	8.9991		TCGA.CC.A7IE	9.0491
TCGA-BC-A10X-11	12.2944		TCGA.DD.A1EB	9.9274		TCGA.DD.A113	8.9728		TCGA.CC.A7IF	9.7873
TCGA-DD-A11D-11	12.1979		TCGA.DD.A1EC	9.3378		TCGA.DD.A114	8.5844		TCGA.CC.A7IH	9.7225
TCGA-DD-A118-11	12.4375		TCGA.DD.A1ED	11.7845		TCGA.DD.A118	8.5794		TCGA.CC.A7II	9.2082
TCGA-DD-A1EE-11	11.7679		TCGA.DD.A1EF	7.8178		TCGA.DD.A1EA	10.4736		TCGA.CC.A7IK	8.2446
TCGA-DD-A1EB-11	11.8643		TCGA.DD.A1EG	8.0311		TCGA.DD.A1EL	8.6289		TCGA.CC.A7IL	10.983
TCGA-BC-A10W-11	12.0265		TCGA.DD.A1EI	9.276		TCGA.DD.A39V	9.2513		TCGA.CC.A8HS	6.1501
TCGA-BC-A10R-11	11.6404		TCGA.DD.A1EJ	8.9236		TCGA.DD.A39Z	10.0325		TCGA.CC.A8HT	7.4679
TCGA-DD-A1EI-11	11.9349		TCGA.DD.A39X	9.7576		TCGA.DD.A3A6	10.1302		TCGA.CC.A8HU	7.2568
TCGA-DD-A113-11	11.9106		TCGA.DD.A39Y	8.3329		TCGA.DD.A4NA	9.2995		TCGA.CC.A9FW	9.8411
TCGA-DD-A1EJ-11	11.064		TCGA.DD.A3A2	12.0323		TCGA.DD.A4NI	11.9239		TCGA.DD.A115	10.0926
TCGA-DD-A11C-11	11.8119		TCGA.DD.A3A3	10.1605		TCGA.DD.A4NJ	9.0718		TCGA.DD.A116	11.1963
TCGA-BC-A10Q-11	12.5374		TCGA.DD.A4NB	8.3833		TCGA.DD.A4NQ	7.939		TCGA.DD.A119	9.6408
TCGA-DD-A39W-11	12.5009		TCGA.DD.A4ND	9.11		TCGA.DD.A73D	9.2761		TCGA.DD.A1EE	9.1065
TCGA-BD-A3EP-11	11.9393		TCGA.DD.A4NF	10.9686		TCGA.DD.AACG	10.4371		TCGA.DD.A1EH	7.0301
TCGA-BC-A216-11	11.681		TCGA.DD.A4NL	11.4193		TCGA.DD.AACH	7.7926		TCGA.DD.A39W	9.2454
TCGA-DD-A3A4-11	9.6224		TCGA.DD.A4NN	7.0363		TCGA.DD.AACI	9.0011		TCGA.DD.A3A1	8.9486
TCGA-DD-A1EH-11	11.8823		TCGA.DD.A4NO	8.3235		TCGA.DD.AACJ	10.2435		TCGA.DD.A3A4	11.0495
TCGA-DD-A1EC-11	10.8937		TCGA.DD.A4NP	12.4266		TCGA.DD.AACQ	10.0559		TCGA.DD.A3A5	12.3047
TCGA-EP-A26S-11	12.3746		TCGA.DD.A4NS	9.7344		TCGA.DD.AACX	8.7077		TCGA.DD.A3A7	7.2677
TCGA-DD-A3A3-11	11.321		TCGA.DD.A73A	9.6615		TCGA.DD.AADK	10.0319		TCGA.DD.A4NE	9.0293
TCGA-BC-A10U-11	11.2341		TCGA.DD.A73B	10.7182		TCGA.DD.AADQ	10.4706		TCGA.DD.A4NG	8.2355
TCGA-BC-A110-11	12.2712		TCGA.DD.A73E	10.3227		TCGA.DD.AADU	9.501		TCGA.DD.A4NH	5.7493
TCGA-DD-A39V-11	11.7248		TCGA.DD.A73F	10.9669		TCGA.DD.AAEK	9.2905		TCGA.DD.A4NK	10.2742
TCGA-DD-A3A8-11	12.6939		TCGA.DD.A73G	9.5709		TCGA.DD.AAVU	10.6657		TCGA.DD.A4NV	10.5205
TCGA-DD-A1EL-11	11.4973		TCGA.DD.AA3A	6.9492		TCGA.DD.AAVV	7.3122		TCGA.DD.A73C	11.4671
TCGA-DD-A3A1-11	12.7314		TCGA.DD.AAC9	10.2451		TCGA.DD.AAVX	11.459		TCGA.DD.AAD6	8.325
TCGA-FV-A23B-11	11.3424		TCGA.DD.AACA	8.5845		TCGA.ED.A459	8.8532		TCGA.DD.AADG	11.2364
TCGA-FV-A3I0-11	12.2437		TCGA.DD.AACB	10.3722		TCGA.ED.A4XI	10.1769		TCGA.DD.AAE0	7.3987
			TCGA.DD.AACC	9.7638		TCGA.ED.A5KG	7.6343		TCGA.DD.AAVY	9.0978
			TCGA.DD.AACD	11.0657		TCGA.ED.A7PY	7.548		TCGA.DD.AAW1	9.9664
			TCGA.DD.AACE	8.9862		TCGA.ED.A7XP	6.9175		TCGA.ED.A66X	8.7449
			TCGA.DD.AACF	9.6864		TCGA.FV.A23B	7.801		TCGA.ED.A66Y	7.7139
			TCGA.DD.AACL	9.6693		TCGA.FV.A3I0	7.3231		TCGA.ED.A7XO	11.4829
			TCGA.DD.AACN	8.288		TCGA.FV.A3I1	9.6462		TCGA.ED.A82E	8.441
			TCGA.DD.AACO	11.3148		TCGA.G3.A25X	9.6053		TCGA.ED.A8O5	8.7324
			TCGA.DD.AACP	9.6439		TCGA.G3.A3CJ	12.335		TCGA.ED.A8O6	7.9386
			TCGA.DD.AACS	8.1072		TCGA.G3.A5SI	9.017		TCGA.EP.A2KA	9.246
			TCGA.DD.AACT	8.5549		TCGA.G3.A5SL	9.9103		TCGA.EP.A3RK	8.6135
			TCGA.DD.AACU	9.9302		TCGA.G3.A5SM	11.3231		TCGA.FV.A4ZP	9.4037
			TCGA.DD.AACV	10.5956		TCGA.G3.AAV3	10.4477		TCGA.G3.A25T	10.367
			TCGA.DD.AACW	9.2008		TCGA.G3.AAV5	10.5526		TCGA.G3.A3CH	9.2288
			TCGA.DD.AACY	8.2791		TCGA.G3.AAV7	6.9298		TCGA.G3.A6UC	10.7629
			TCGA.DD.AACZ	7.4034		TCGA.GJ.A6C0	9.1965		TCGA.G3.A7M9	8.6783
			TCGA.DD.AAD0	8.7669		TCGA.K7.AAU7	8.9546		TCGA.G3.AAV6	10.825
			TCGA.DD.AAD1	8.56		TCGA.KR.A7K7	9.1763		TCGA.LG.A9QD	11.6878
			TCGA.DD.AAD2	9.7733		TCGA.LG.A6GG	9.3423		TCGA.UB.A7MC	7.5247
			TCGA.DD.AAD3	9.7625		TCGA.MI.A75G	11.9713		TCGA.UB.A7MF	7.0754
			TCGA.DD.AAD5	9.9876		TCGA.MI.A75I	10.011		TCGA.WQ.A9G7	8.9938
			TCGA.DD.AAD8	10.802		TCGA.QA.A7B7	9.6466		TCGA.XR.A8TD	9.7215
			TCGA.DD.AADA	7.9764		TCGA.RC.A7SB	11.3426		TCGA.XR.A8TE	8.492
			TCGA.DD.AADB	8.4772		TCGA.RC.A7SH	7.4669		TCGA.YA.A8S7	8.3137
			TCGA.DD.AADC	9.2308		TCGA.RG.A7D4	9.1815
			TCGA.DD.AADD	7.1425		TCGA.UB.A7MA	8.7927
			TCGA.DD.AADF	9.4434		TCGA.UB.A7MB	10.1146
			TCGA.DD.AADI	9.0617		TCGA.UB.AA0U	9.2884
			TCGA.DD.AADJ	9.697		TCGA.WQ.AB4B	9.5096
			TCGA.DD.AADL	9.3884		TCGA.ZP.A9D2	7.4951
			TCGA.DD.AADN	9.9403		TCGA.ZS.A9CD	9.8686
			TCGA.DD.AADO	9.6855		TCGA.ZS.A9CE	11.9892
			TCGA.DD.AADP	8.4329		TCGA.ZS.A9CF	10.4626
			TCGA.DD.AADR	10.1374		TCGA.ZS.A9CG	10.4076
			TCGA.DD.AADS	12.3478
			TCGA.DD.AADV	9.9092
			TCGA.DD.AADW	7.2744
			TCGA.DD.AADY	8.6898
			TCGA.DD.AAE1	8.116
			TCGA.DD.AAE2	11.6788
			TCGA.DD.AAE3	12.5507
			TCGA.DD.AAE4	12.5235
			TCGA.DD.AAE6	8.6962
			TCGA.DD.AAE7	10.6357
			TCGA.DD.AAE9	9.3793
			TCGA.DD.AAEA	11.7632
			TCGA.DD.AAEB	11.5231
			TCGA.DD.AAED	6.9541
			TCGA.DD.AAEE	8.9072
			TCGA.DD.AAEG	8.2559
			TCGA.DD.AAEH	10.4924
			TCGA.DD.AAEI	10.2446
			TCGA.DD.AAVP	9.3013
			TCGA.DD.AAVQ	9.4423
			TCGA.DD.AAVR	9.7435
			TCGA.DD.AAVS	9.2028
			TCGA.DD.AAVW	9.484
			TCGA.DD.AAVZ	7.8454
			TCGA.DD.AAW0	8.7116
			TCGA.DD.AAW2	8.9931
			TCGA.DD.AAW3	7.4657
			TCGA.ED.A627	10.3009
			TCGA.EP.A12J	8.5567
			TCGA.EP.A26S	11.3067
			TCGA.EP.A2KB	7.8489
			TCGA.EP.A3JL	8.8744
			TCGA.ES.A2HS	11.8547
			TCGA.ES.A2HT	10.6021
			TCGA.FV.A2QQ	10.0717
			TCGA.FV.A2QR	8.8315
			TCGA.FV.A3R2	10.2431
			TCGA.FV.A3R3	8.8084
			TCGA.G3.A25S	8.8589
			TCGA.G3.A25U	9.6044
			TCGA.G3.A25V	11.0873
			TCGA.G3.A25Y	9.1947
			TCGA.G3.A25Z	10.9264
			TCGA.G3.A3CG	9.3023
			TCGA.G3.A3CI	11.0308
			TCGA.G3.A3CK	11.402
			TCGA.G3.A5SJ	9.9627
			TCGA.G3.A5SK	11.3755
			TCGA.G3.A7M5	11.4952
			TCGA.G3.A7M6	7.7939
			TCGA.G3.A7M7	9.9275
			TCGA.G3.AAUZ	11.5185
			TCGA.G3.AAV0	11.0721
			TCGA.G3.AAV2	10.7759
			TCGA.GJ.A3OU	8.5217
			TCGA.GJ.A9DB	10.6144
			TCGA.HP.A5MZ	9.2453
			TCGA.K7.A5RG	9.1992
			TCGA.K7.A6G5	10.3236
			TCGA.KR.A7K0	10.6706
			TCGA.KR.A7K2	8.6669
			TCGA.KR.A7K8	9.3252
			TCGA.LG.A9QC	9.7134
			TCGA.MI.A75C	10.1618
			TCGA.MR.A520	11.6479
			TCGA.MR.A8JO	9.4031
			TCGA.NI.A8LF	8.7948
			TCGA.O8.A75V	9.4738
			TCGA.RC.A7S9	8.6666
			TCGA.RC.A7SF	9.8924
			TCGA.RC.A7SK	10.3887
			TCGA.UB.A7MD	10.1812
			TCGA.UB.A7ME	8.6161
			TCGA.WJ.A86L	8.9
			TCGA.WX.AA44	8.2655
			TCGA.XR.A8TC	8.2374
			TCGA.XR.A8TF	7.279
			TCGA.XR.A8TG	9.8176
			TCGA.ZP.A9CV	9.2979
			TCGA.ZP.A9CY	10.7879
			TCGA.ZP.A9CZ	9.0913
			TCGA.ZP.A9D0	9.3535

## Sheet: Fig.1C
	Time(days)	GSTZ1 Low	GSTZ1 High
TCGA-2Y-A9GX	2442	0
TCGA-2Y-A9H5	555	1
TCGA-BC-4072	1490	1
TCGA-BC-4073	849	0
TCGA-BC-A10R	308	1
TCGA-BC-A10W	91	1
TCGA-BC-A112	153	1
TCGA-BC-A216	1351	0
TCGA-BC-A3KF	8	0
TCGA-CC-5259	250	0
TCGA-CC-5260	87	1
TCGA-CC-5261	97	1
TCGA-CC-5264	102	1
TCGA-CC-A1HT	101	1
TCGA-CC-A3MA	303	1
TCGA-CC-A3MB	315	1
TCGA-CC-A7IJ	382	0
TCGA-CC-A7IK	262	1
TCGA-CC-A8HS	300	1
TCGA-CC-A8HT	140	1
TCGA-CC-A8HU	344	1
TCGA-CC-A8HV	279	1
TCGA-DD-A114	1149	1
TCGA-DD-A118	3437	0
TCGA-DD-A1EF	394	1
TCGA-DD-A1EG	1372	1
TCGA-DD-A1EH	1495	0
TCGA-DD-A1EL	415	1
TCGA-DD-A39Y	171	1
TCGA-DD-A3A7	419	1
TCGA-DD-A4NB	989	0
TCGA-DD-A4NG	802	1
TCGA-DD-A4NH	917	0
TCGA-DD-A4NN	899	1
TCGA-DD-A4NO	2245	0
TCGA-DD-A4NQ	373	1
TCGA-DD-A4NR	9	1
TCGA-DD-AA3A	410	1
TCGA-DD-AAC8	16	1
TCGA-DD-AACA	2301	0
TCGA-DD-AACH	195	1
TCGA-DD-AACN	1302	0
TCGA-DD-AACS	1804	0
TCGA-DD-AACT	1562	0
TCGA-DD-AACY	1450	0
TCGA-DD-AACZ	171	1
TCGA-DD-AAD1	564	0
TCGA-DD-AAD6	672	0
TCGA-DD-AADA	1233	0
TCGA-DD-AADB	1242	0
TCGA-DD-AADD	1231	0
TCGA-DD-AADP	458	0
TCGA-DD-AADW	587	0
TCGA-DD-AAE0	555	0
TCGA-DD-AAE1	552	0
TCGA-DD-AAED	763	0
TCGA-DD-AAEG	719	0
TCGA-DD-AAVV	2455	0
TCGA-DD-AAVZ	1900	0
TCGA-DD-AAW3	1633	0
TCGA-ED-A5KG	854	0
TCGA-ED-A66Y	296	1
TCGA-ED-A7PX	6	0
TCGA-ED-A7PY	390	0
TCGA-ED-A7XP	400	0
TCGA-ED-A82E	408	0
TCGA-ED-A8O6	56	1
TCGA-ED-A97K	6	0
TCGA-EP-A12J	570	0
TCGA-EP-A2KB	596	1
TCGA-EP-A3RK	363	0
TCGA-FV-A3I0	848	0
TCGA-FV-A4ZQ	12	0
TCGA-G3-A7M6	632	0
TCGA-G3-AAV1	359	1
TCGA-G3-AAV7	361	0
TCGA-GJ-A3OU	879	0
TCGA-RC-A7S9	640	0
TCGA-RC-A7SH	468	0
TCGA-UB-A7MC	500	0
TCGA-UB-A7ME	486	0
TCGA-UB-A7MF	214	1
TCGA-WX-AA44	615	0
TCGA-XR-A8TC	1339	0
TCGA-XR-A8TE	925	0
TCGA-XR-A8TF	693	1
TCGA-YA-A8S7	412	1
TCGA-ZP-A9D1	21	0
TCGA-ZP-A9D2	765	1
TCGA-2Y-A9GT	1624		1
TCGA-2Y-A9GZ	848		1
TCGA-2Y-A9H4	1452		0
TCGA-2Y-A9H8	633		1
TCGA-4R-AA8I	262		1
TCGA-5R-AAAM	46		1
TCGA-BC-A10Y	711		1
TCGA-BC-A10Z	34		1
TCGA-BC-A110	2116		1
TCGA-BC-A69H	444		0
TCGA-BC-A69I	387		0
TCGA-BD-A2L6	1363		0
TCGA-BW-A5NO	20		0
TCGA-CC-A123	219		0
TCGA-CC-A7IL	278		1
TCGA-DD-A116	1622		1
TCGA-DD-A11C	662		0
TCGA-DD-A1EA	2415		0
TCGA-DD-A1ED	2301		0
TCGA-DD-A3A2	2131		1
TCGA-DD-A3A4	612		1
TCGA-DD-A3A5	3125		1
TCGA-DD-A3A8	11		1
TCGA-DD-A4NF	942		0
TCGA-DD-A4NI	816		0
TCGA-DD-A4NL	1711		0
TCGA-DD-A4NP	3308		0
TCGA-DD-A4NV	2398		0
TCGA-DD-A73B	283		1
TCGA-DD-A73C	701		0
TCGA-DD-A73F	1085		0
TCGA-DD-AACB	2324		0
TCGA-DD-AACD	381		1
TCGA-DD-AACG	469		1
TCGA-DD-AACK	9		0
TCGA-DD-AACO	1876		0
TCGA-DD-AACV	1531		0
TCGA-DD-AAD8	1219		0
TCGA-DD-AADG	1145		0
TCGA-DD-AADQ	436		0
TCGA-DD-AADS	474		0
TCGA-DD-AAE2	638		0
TCGA-DD-AAE3	566		0
TCGA-DD-AAE4	608		0
TCGA-DD-AAE7	644		0
TCGA-DD-AAEA	575		0
TCGA-DD-AAEB	478		0
TCGA-DD-AAEH	784		0
TCGA-DD-AAVU	2202		0
TCGA-DD-AAVX	1718		0
TCGA-ED-A7PZ	6		0
TCGA-ED-A7XO	427		0
TCGA-EP-A26S	608		0
TCGA-ES-A2HS	688		1
TCGA-ES-A2HT	438		1
TCGA-G3-A25V	860		0
TCGA-G3-A25Z	655		0
TCGA-G3-A3CI	180		0
TCGA-G3-A3CJ	594		0
TCGA-G3-A3CK	585		0
TCGA-G3-A5SK	744		0
TCGA-G3-A5SM	520		0
TCGA-G3-A6UC	671		0
TCGA-G3-A7M5	447		0
TCGA-G3-AAUZ	480		0
TCGA-G3-AAV0	476		0
TCGA-G3-AAV2	372		0
TCGA-G3-AAV3	412		0
TCGA-G3-AAV5	354		0
TCGA-G3-AAV6	65		1
TCGA-GJ-A9DB	67		1
TCGA-KR-A7K0	65		1
TCGA-LG-A9QD	366		0
TCGA-MI-A75E	507		0
TCGA-MI-A75G	698		0
TCGA-MR-A520	229		0
TCGA-RC-A6M4	22		0
TCGA-RC-A7SB	588		0
TCGA-RC-A7SK	472		0
TCGA-ZP-A9CY	782		0
TCGA-ZS-A9CE	1241		0
TCGA-ZS-A9CF	2412		0
TCGA-ZS-A9CG	341		0

## Sheet: Fig.1F
	IOD	area	mean density			IOD	area	mean density
19NT	26177.6	510954	0.0512327		19T	2887.43	513254	0.00562573
45NT	38323.6	509739	0.0751828		45T	7587.11	512020	0.014818
51NT	35551.4	510147	0.0696885		51T	2584.76	511013	0.0050581
60NT	21950.8	511102	0.042948		60T	4650.69	510503	0.00911001
105NT	10003.4	512170	0.0195314		105T	298.618	469987	0.000635375
110NT	11297.6	486390	0.0232275		110T	750.91	510669	0.00147044
115NT	10752.5	497149	0.0216283		115T	1340.59	513609	0.00261014
117NT	32207.4	510531	0.063086		117T	262.34	512146	0.000512236
120NT	21568.3	510546	0.0422455		120T	4057.23	510992	0.00793992
126NT	39032.9	507304	0.0769418		126T	3415.27	511965	0.0066709
127NT	25582.2	503974	0.050761		127T	4287.27	514404	0.00833444
128NT	51315.1	511855	0.100253		128T	778.506	513312	0.00151663
