# Supplementary material for: GSTZ1‐1 Deficiency Activates NRF2/IGF1R Axis in HCC via Accumulation of Oncometabolite Succinylacetone
Source: EMBO J. 2019 Jun 28;38(15):e101964. doi: 10.15252/embj.2019101964 (PMC6669923; doi:10.15252/embj.2019101964)
Supplement: Supplementary file 7 — Source Data for Figure 2 [file EMBJ-38-e101964-s006.zip › embj2019101964-sup-0006-SDataFig2/SourceDataFig2.xls]

## Sheet: Fig.2C
Huh7	Total	EdU+	Percentage		Huh7	Total	EdU+	Percentage
AdGFP	129	43	33.3333		AdGSTZ1	135	19	14.0741
	138	49	35.5072			108	21	19.4444
	85	35	41.1765			98	20	20.4082
SK-Hep1	Total	EdU+	Percentage		SK-Hep1	Total	EdU+	Percentage
AdGFP	98	45	45.9184		AdGSTZ1	90	26	28.8889
	98	44	44.898			71	22	30.9859
	89	43	48.3146			75	24	32
HepG2	Total	EdU+	Percentage		HepG2	Total	EdU+	Percentage		HepG2	Total	EdU+	Percentage
Parental	113	41	36.2832		GSTZ1-KO1	236	121	51.2712		GSTZ1-KO2	253	124	49.0119
	68	24	35.2941			196	82	41.8367			224	89	39.7321
	75	27	36			196	103	52.551			157	81	51.5924

## Sheet: Fig.2D
Huh7	AdGFP(×103)			AdGSTZ1(×103)
0h	1.81588	2.34986	2.24832	2.56115	1.97276	2.20803
24h	2.56668	3.14277	3.14754	2.98306	2.37201	2.41745
48h	3.27405	4.21989	4.27819	3.94735	3.04694	3.10405
72h	5.78946	7.63477	7.51867	5.36348	4.32313	4.65228
96h	9.64983	13.653	13.9498	7.71258	6.09984	6.7631
120h	16.947	23.1698	23.2112	9.74584	8.18073	8.36523
SK-Hep1	AdGFP(×103)			AdGSTZ1(×103)
0h	1.30726	1.30471	1.14701	0.696449	0.992844	0.803403
24h	2.79245	2.90676	2.54819	1.32086	1.98076	1.75961
48h	5.45787	6.00986	5.51666	2.17531	3.53228	3.10173
72h	10.65	11.3023	10.6363	4.11604	6.23315	5.55942
96h	18.5249	18.293	17.6198	7.16937	10.9294	9.31884
120h	23.2784	22.9022	22.534	11.4261	16.3822	13.7995
HepG2	Parental(×103)			GSTZ1-KO1(×103)			GSTZ1-KO2(×103)
0h	1.84521	1.97703	2.00128	2.10509	1.93971	2.07455	1.97432	2.02918	2.05364
24h	2.27944	2.33918	2.60801	2.74985	2.4529	2.60514	2.53061	2.51728	2.4284
48h	2.708	2.76601	2.94625	3.35582	3.30165	3.4363	3.38055	3.32742	3.21495
72h	3.13361	3.22569	3.2309	4.28262	4.15757	4.42214	4.09009	4.25688	3.79252
96h	3.81596	3.79672	3.96096	5.55132	5.60259	5.99604	5.39471	5.71217	5.27325
120h	4.85905	4.73823	4.75528	7.54458	7.68857	8.10274	7.32336	7.78421	7.11632

## Sheet: Fig.2E
Huh7	AdGFP(Clone count)	AdGSTZ1(Clone count)
	216	78
	171	91
	179	76
SK-Hep1	AdGFP(Clone count)	AdGSTZ1(Clone count)
	200	88
	283	158
	273	144
HepG2	Parental(Clone count)	GSTZ1-KO1(Clone count)	GSTZ1-KO2(Clone count)
	108	175	164
	104	147	126
	88	132	130
