# Supplementary material for: GSTZ1‐1 Deficiency Activates NRF2/IGF1R Axis in HCC via Accumulation of Oncometabolite Succinylacetone
Source: EMBO J. 2019 Jun 28;38(15):e101964. doi: 10.15252/embj.2019101964 (PMC6669923; doi:10.15252/embj.2019101964)
Supplement: Supplementary file 8 — Source Data for Figure 3 [file EMBJ-38-e101964-s007.zip › embj2019101964-sup-0007-SDataFig3/SourceDataFig3.xls]

## Sheet: Fig.3A
Huh7	II	stop	II/stop	Mean	fold of GFP
AdGFP	1298952	587137	2.21235	2.25475	0.981195
	1385503	622898	2.22429		0.986489
	1362654	585429	2.32762		1.03232
AdGSTZ1	1071023	626211	1.71032		0.758542
	1052639	602069	1.74837		0.775416
	1017062	586298	1.73472		0.769362
AdGFP+NAC	2227130	1230779	1.80953		0.802541
	3022075	1545361	1.95558		0.867315
	2027215	1128541	1.79631		0.79668
AdGFP+tBHQ	290025	66744	4.34533		1.92719
	494448	125714	3.93312		1.74437
	270973	63719	4.25262		1.88607
HepG2	II	stop	II/stop	Mean	Fold of Parental
Parental	126160	11695	10.7875	9.50227	1.13526
	219845	24780	8.87187		0.933658
	165845	18745	8.84743		0.931085
GSTZ1-KO1	388275	31085	12.4908		1.3145
	390890	30540	12.7993		1.34697
	415100	35070	11.8363		1.24563
Parental+NAC	171820	24125	7.12207		0.749513
	153745	27315	5.62859		0.592342
	176925	19665	8.99695		0.946821
Parental+tBHQ	212380	9060	23.4415		2.46694
	178380	6440	27.6988		2.91496
	206900	9940	20.8149		2.19052

## Sheet: Fig.3B
Huh7		CT(actin)	CT	ΔCT	AVERAGE	ΔΔCT	2-ΔΔCT		HepG2		CT(actin)	CT	ΔCT	AVERAGE	ΔΔCT	2-ΔΔCT
NQO1	GFP	19.5055	23.6345	4.129	3.95516	0.173834	0.886484		NQO1	Parental	16.5428	20.0397	3.49684	3.63807	-0.141237	1.10285
	GFP	19.1042	23.2158	4.11162		0.156461	0.897223			Parental	16.4787	20.1233	3.64467		0.00659465	0.995439
	GFP	17.61	21.3719	3.76186		-0.193303	1.14338			Parental	16.6197	20.3287	3.70901		0.0709322	0.952023
	GFP	17.6328	21.451	3.81817		-0.136992	1.09961			Parental	16.6514	20.3532	3.70178		0.0637101	0.9568
	GSTZ1	18.6192	24.6559	6.03663		2.08147	0.236274			GSTZ1-KO	16.679	19.5343	2.85539		-0.782685	1.72033
	GSTZ1	18.3547	24.5176	6.16291		2.20774	0.216473			GSTZ1-KO	16.8212	19.5707	2.74951		-0.888561	1.85133
	GSTZ1	15.2244	20.0649	4.84048		0.885323	0.541366			GSTZ1-KO	16.7946	19.7435	2.94888		-0.689192	1.61238
	GSTZ1	15.1742	20.2262	5.05205		1.09689	0.467523			GSTZ1-KO	16.8634	19.8532	2.98985		-0.648222	1.56723
MRP2	GFP	20.3304	26.8352	6.50477	6.37968	0.125094	0.916944		MRP2	Parental	16.5428	24.0548	7.51201	7.57166	-0.059648	1.04221
	GFP	20.4006	26.7804	6.37987		0.000187433	0.99987			Parental	16.4787	24.02	7.54136		-0.0302966	1.02122
	GFP	21.2231	27.4562	6.23308		-0.146603	1.10696			Parental	16.679	24.3765	7.6976		0.12594	0.916407
	GFP	21.2455	27.6465	6.401		0.0213217	0.98533			Parental	16.8212	24.3568	7.53566		-0.0359951	1.02526
	GSTZ1	16.9227	23.2178	6.29514		-0.0845445	1.06035			GSTZ1-KO	16.679	24.3908	7.71188		0.140222	0.90738
	GSTZ1	17.0152	23.1173	6.10207		-0.27761	1.21219			GSTZ1-KO	16.8212	24.3014	7.48027		-0.0913867	1.06539
	GSTZ1	17.8234	24.3207	6.49726		0.117584	0.92173			GSTZ1-KO	16.7946	24.6351	7.84045		0.26879	0.830015
	GSTZ1	17.9528	24.1102	6.15736		-0.222321	1.16661			GSTZ1-KO	16.8634	24.7044	7.84098		0.269327	0.829706
GCLM	GFP	20.3304	25.4476	5.11719	4.99471	0.122478	0.918608		GCLM	Parental	16.5428	23.8403	7.29748	7.42673	-0.129247	1.09372
	GFP	20.4006	25.3947	4.99415		-0.000561698	1.00039			Parental	16.4787	23.9186	7.43992		0.0131931	0.990897
	GFP	21.2231	26.0882	4.86505		-0.12966	1.09404			Parental	16.6197	24.1004	7.48066		0.0539308	0.963308
	GFP	21.2455	26.248	5.00245		0.00774318	0.994647			Parental	16.6514	24.1403	7.48885		0.0621229	0.957854
	GSTZ1	16.9227	22.8167	5.89405		0.899342	0.536131			GSTZ1-KO	16.679	23.3522	6.6733		-0.753434	1.6858
	GSTZ1	17.0152	22.6598	5.64462		0.649911	0.63732			GSTZ1-KO	16.8212	23.2942	6.47303		-0.953704	1.93684
	GSTZ1	17.8234	23.7281	5.9047		0.909987	0.53219			GSTZ1-KO	16.7946	23.5814	6.78679		-0.639936	1.55826
	GSTZ1	17.9528	23.7269	5.77405		0.779336	0.582635			GSTZ1-KO	16.8634	23.678	6.81461		-0.612124	1.52851
TXNRD1	GFP	20.3304	22.6331	2.30269	2.19466	0.108029	0.927855		TXNRD1	Parental	16.5428	20.8976	4.35483	4.6153	-0.260468	1.19787
	GFP	20.4006	22.6095	2.20894		0.0142778	0.990152			Parental	16.4787	20.9098	4.43114		-0.184155	1.13615
	GFP	21.2231	23.3799	2.1568		-0.037862	1.02659			Parental	16.6197	21.1868	4.56712		-0.0481777	1.03396
	GFP	21.2455	23.3557	2.11022		-0.0844445	1.06028			Parental	16.6514	21.7595	5.1081		0.492801	0.710644
	GSTZ1	16.9227	21.031	4.10834		1.91368	0.265414			GSTZ1-KO	16.679	20.786	4.10708		-0.508217	1.42229
	GSTZ1	17.0152	21.141	4.12579		1.93113	0.262224			GSTZ1-KO	16.8212	20.823	4.00189		-0.61341	1.52987
	GSTZ1	17.8234	21.9557	4.13231		1.93765	0.261041			GSTZ1-KO	16.7946	20.7946	3.99998		-0.61532	1.5319
	GSTZ1	17.9528	21.5115	3.55869		1.36403	0.388495			GSTZ1-KO	16.8634	20.8452	3.9818		-0.633495	1.55132
G6PD	GFP	20.3304	27.2067	6.87634	6.58696	0.289377	0.818256		G6PD	Parental	16.5428	22.8225	6.27972	6.42511	-0.145384	1.10602
	GFP	20.4006	27.2201	6.81953		0.232565	0.851121			Parental	16.4787	23.0087	6.53008		0.104973	0.929822
	GFP	17.61	23.9165	6.30642		-0.280542	1.21465			Parental	16.6197	23.0831	6.46341		0.0383028	0.9738
	GFP	17.6328	23.9784	6.34556		-0.241399	1.18214			Parental	16.6514	23.0786	6.42721		0.00210767	0.99854
	GSTZ1	16.9227	24.2059	7.28325		0.69629	0.617157			GSTZ1-KO	16.8312	22.4782	5.64699		-0.778115	1.71489
	GSTZ1	17.0152	23.9323	6.91703		0.330074	0.795496			GSTZ1-KO	16.9071	22.3006	5.39354		-1.03157	2.04424
	GSTZ1	15.2244	22.4885	7.26405		0.677092	0.625425			GSTZ1-KO	16.7946	22.7779	5.98324		-0.441867	1.35836
	GSTZ1	15.1742	22.701	7.52681		0.939846	0.521289			GSTZ1-KO	16.8634	22.9562	6.09276		-0.332343	1.25906
HO1	GFP	20.3304	27.6159	7.28551	7.39708	-0.111576	1.08041		HO1	Parental	16.5428	24.8843	8.34145	8.18776	0.153684	0.898952
	GFP	20.4006	27.702	7.30147		-0.0956159	1.06852			Parental	16.4787	24.724	8.24536		0.057595	0.960865
	GFP	21.2231	28.75	7.52689		0.129808	0.913953			Parental	16.6197	24.738	8.11827		-0.0694876	1.04934
	GFP	21.2455	28.72	7.47447		0.0773842	0.947775			Parental	16.6514	24.6974	8.04597		-0.141792	1.10327
	GSTZ1	16.9227	25.0176	8.09495		0.697862	0.616485			GSTZ1-KO	16.679	24.5834	7.90447		-0.283287	1.21696
	GSTZ1	17.0152	25.0434	8.0282		0.631112	0.645679			GSTZ1-KO	16.8212	24.6685	7.84732		-0.340442	1.26614
	GSTZ1	17.8234	26.42	8.59657		1.19949	0.435429			GSTZ1-KO	16.8312	24.4626	7.63138		-0.556386	1.47058
	GSTZ1	17.9528	26.43	8.47716		1.08008	0.473003			GSTZ1-KO	16.9071	24.5654	7.65834		-0.529425	1.44335

## Sheet: Fig.3D
	WT1	WT2	WT3	Gstz1-/-1	Gstz1-/-2	Gstz1-/-3
Phe	0.954316	1.12666	0.919021	1.17064	0.951138	0.783346
Tyr	0.865544	1.13415	1.00031	1.44872	0.949584	0.78737
HGA	0.868288	1.14603	0.985683	0.569827	ND	0.66047
SA	0.97548	1.09815	0.926369	5.10477	4.01395	4.3776
FUMA	0.979979	0.841879	1.17814	0.883985	0.907328	0.932829

## Sheet: Fig.3E
HepG2	ARE	TK	ARE/TK	Mean	Fold of MOCK
MOCK	1054800	120042	8.78692	9.29552	0.945286
	965257	110936	8.70103		0.936045
	705660	67861	10.3986		1.11867
Phe	386509	25638	15.0756		1.62182
	655068	46881	13.973		1.5032
	569662	37382	15.2389		1.63939
SA	568311	46227	12.2939		1.32256
	466058	38651	12.0581		1.2972
	454081	31799	14.2797		1.53619
NAC	191285	30565	6.2583		0.67326
	189109	25065	7.54474		0.811654
	184496	26180	7.04721		0.75813
tBHQ	210378	10727	19.612		2.10983
	203473	10626	19.1486		2.05998
	176635	9633	18.3364		1.97261
