# Supplementary material for: GSTZ1‐1 Deficiency Activates NRF2/IGF1R Axis in HCC via Accumulation of Oncometabolite Succinylacetone
Source: EMBO J. 2019 Jun 28;38(15):e101964. doi: 10.15252/embj.2019101964 (PMC6669923; doi:10.15252/embj.2019101964)
Supplement: Supplementary file 9 — Source Data for Figure 4 [file EMBJ-38-e101964-s008.zip]

Archive with 2 entries (2 files):
- embj2019101964-sup-0008-SDataFig4/SourceDataFig4.xls
- embj2019101964-sup-0008-SDataFig4/SourceDataGelsFig4.pdf
