# Supplementary material for: GSTZ1‐1 Deficiency Activates NRF2/IGF1R Axis in HCC via Accumulation of Oncometabolite Succinylacetone
Source: EMBO J. 2019 Jun 28;38(15):e101964. doi: 10.15252/embj.2019101964 (PMC6669923; doi:10.15252/embj.2019101964)
Supplement: Supplementary file 9 — Source Data for Figure 4 [file EMBJ-38-e101964-s008.zip › embj2019101964-sup-0008-SDataFig4/SourceDataFig4.xls]

## Sheet: Fig.4A
Differentially expressed genes between Huh7 cells overexpressing GSTZ1 and GFP control identified using RNA sequencing.
Gene symbol	KeggID	AdGSTZ1	AdGFP	FoldChange	Log2FlodChange	P-Value	FDR	Style	#NAME?
AADAC	hsa:13	58.5973	22.527	2.60121	1.37918	2.03212e-06	0.000143741	up	5.69205
AASS	hsa:10157	221.846	333.924	0.66436	-0.589963	1.1044e-05	0.000569835	down	4.95687
ABHD14A-ACY1	hsa:100526760	391.715	228.358	1.71535	0.778505	1.64423e-09	4.6848e-07	up	8.78404
ABL2	hsa:27	178.173	289.428	0.615604	-0.699925	8.36566e-07	6.89529e-05	down	6.0775
ACAP2	hsa:23527	238.708	396.879	0.601464	-0.73345	2.46318e-08	4.16641e-06	down	7.6085
ACMSD	hsa:130013	55.1694	31.8497	1.73218	0.792589	0.00366827	0.042197	up	2.43554
ACOX2	hsa:8309	302.965	198.814	1.52386	0.607735	5.75945e-06	0.000329508	up	5.23962
ACSM2B	hsa:348158	48.1446	16.8084	2.86431	1.51819	2.91176e-06	0.000190066	up	5.53584
ACVR2B	hsa:93	126.91	252.842	0.501934	-0.99443	2.53901e-06	0.000170896	down	5.59534
ACY1	hsa:95	411.849	248.152	1.65967	0.730892	6.84473e-09	1.47937e-06	up	8.16464
ADAM19	hsa:8728	20.474	44.4059	0.461064	-1.11696	0.000831458	0.0150033	down	3.08016
ADCY10	hsa:55811	50.2187	25.4985	1.96948	0.977813	0.000702823	0.013286	up	3.15315
ADCY3	hsa:109	34.6108	72.7535	0.475726	-1.0718	0.000444867	0.00957933	down	3.35177
AEBP1	hsa:165	25.7185	50.2379	0.511933	-0.965972	0.00330693	0.0393675	down	2.48057
AGO4	hsa:192670	80.7404	152.32	0.530069	-0.915747	1.30915e-06	0.000100258	down	5.88301
AGR2	hsa:10551	74.346	38.0653	1.95312	0.965778	0.00012359	0.00369288	up	3.90802
AGXT	hsa:189	168.06	107.699	1.56046	0.641974	0.000168724	0.00466196	up	3.77282
AGXT2	hsa:64902	125.258	73.8578	1.69594	0.762082	0.00139257	0.0216533	up	2.85618
AIM1L	hsa:55057	170.416	92.6174	1.83999	0.879701	0.000900383	0.0158787	up	3.04557
AKR1E2	hsa:83592	36.8296	17.681	2.08301	1.05867	0.00266461	0.0341224	up	2.57437
ALDH5A1	hsa:7915	197.714	332.239	0.595095	-0.748809	7.74227e-08	1.07094e-05	down	7.11113
ALDOB	hsa:229	46.2426	17.3504	2.66522	1.41426	7.3458e-05	0.00250246	up	4.13396
ALS2CL	hsa:259173	70.0828	111.121	0.630689	-0.665	0.00116739	0.0191545	down	2.93278
AMIGO2	hsa:347902	769.171	449.876	1.70974	0.773778	1.0958e-13	1.01503e-10	up	12.9603
ANK2	hsa:287	84.2951	128.802	0.654456	-0.611632	0.00128318	0.0204427	down	2.89171
ANTXR1	hsa:84168	44.6127	88.5745	0.503674	-0.989438	0.000111725	0.0034316	down	3.95185
ANXA9	hsa:8416	167.865	83.518	2.00993	1.00714	0.00349667	0.0407777	up	2.45635
AP1M2	hsa:10053	1560.69	1009.24	1.5464	0.628913	1.38665e-10	5.39461e-08	up	9.85803
APAF1	hsa:317	121.156	201.349	0.601719	-0.732838	8.73217e-06	0.000471277	down	5.05888
APOA5	hsa:116519	15.4783	3.31429	4.67018	2.22348	0.000891832	0.015756	up	3.04972
APOC3	hsa:345	1710.16	910.466	1.87834	0.909458	4.54202e-05	0.0017189	up	4.34275
APOD	hsa:347	26.3526	9.9663	2.64417	1.40282	0.00194943	0.0277483	up	2.71009
APOE	hsa:348	11715.8	6827.96	1.71586	0.77893	4.31562e-11	2.0475e-08	up	10.365
APTX	hsa:54840	137.873	214.475	0.642838	-0.637472	4.703e-05	0.00175591	down	4.32763
ARHGEF25	hsa:115557	44.7957	81.0555	0.552655	-0.85555	0.00060701	0.011924	down	3.2168
ARHGEF28	hsa:64283	208.881	322.026	0.648647	-0.624494	6.84325e-06	0.000381418	down	5.16474
ARID5A	hsa:10865	276.085	176.371	1.56537	0.6465	9.49801e-05	0.00301888	up	4.02237
ATG2B	hsa:55102	100.41	230.198	0.43619	-1.19697	6.11767e-13	4.57696e-10	down	12.2134
ATP9A	hsa:10079	595.548	1001.12	0.594882	-0.749324	3.11259e-06	0.000199986	down	5.50688
BAHCC1	hsa:57597	46.8123	76.8218	0.609362	-0.714628	0.00387822	0.0437329	down	2.41137
BBS9	hsa:27241	20.8928	40.9306	0.510443	-0.970177	0.0033876	0.0398642	down	2.47011
BCL2L11	hsa:10018	231.597	361.202	0.641183	-0.641191	1.17071e-06	9.14562e-05	down	5.93155
BCL2L14	hsa:79370	59.0901	30.1586	1.95932	0.97035	0.000557249	0.0112561	up	3.25395
BCORL1	hsa:63035	267.264	441.015	0.606019	-0.722564	4.25638e-09	9.97532e-07	down	8.37096
BICC1	hsa:80114	434.765	722.548	0.601711	-0.732856	2.71317e-09	7.03689e-07	down	8.56652
BIRC3	hsa:330	32.0076	62.7936	0.509727	-0.972202	0.00056133	0.0113033	down	3.25078
BMF	hsa:90427	219.988	356.818	0.616528	-0.697762	0.000120576	0.00361394	down	3.91874
BMP8A	hsa:353500	20.0746	41.1151	0.488253	-1.0343	0.00335819	0.039614	down	2.47389
BNIP3L	hsa:665	232.525	372.396	0.624402	-0.679454	2.66434e-07	2.83618e-05	down	6.57441
BOK	hsa:666	283.528	436.167	0.650046	-0.621387	3.10793e-05	0.00128812	down	4.50753
BVES	hsa:11149	147.459	227.694	0.647618	-0.626785	0.000697038	0.0132294	down	3.15674
C11orf83	hsa:790955	248.8	165.437	1.5039	0.588707	5.68294e-05	0.00203755	up	4.24543
C12orf36	hsa:283422	18.8762	3.90876	4.8292	2.27179	2.68875e-05	0.00115171	up	4.57045
C12orf52	hsa:84934	669.033	445.27	1.50253	0.587398	8.57694e-08	1.14559e-05	up	7.06667
C12orf56	hsa:115749	98.1689	59.7873	1.64197	0.715428	0.000715521	0.0134088	up	3.14538
C17orf103	hsa:256302	58.6687	107.848	0.543991	-0.878344	6.7495e-05	0.00233614	down	4.17073
C19orf33	hsa:64073	133.972	85.1709	1.57299	0.653505	0.000663	0.0127312	up	3.17849
C6orf141	hsa:135398	106.328	69.5605	1.52857	0.612187	0.00277947	0.03492	up	2.55604
C7orf41	hsa:222166	59.2459	103.759	0.570993	-0.808455	0.000191206	0.00513113	down	3.7185
C9orf116	hsa:138162	9.41722	27.4622	0.342916	-1.54407	0.000871132	0.0154893	down	3.05992
C9orf72	hsa:203228	15.0603	33.2522	0.452913	-1.14269	0.00440636	0.0477773	down	2.35592
CA2	hsa:760	1458.5	899.649	1.62119	0.697053	8.35e-14	8.54865e-11	up	13.0783
CA5A	hsa:763	35.4102	16.7234	2.1174	1.0823	0.0027601	0.0348431	up	2.55907
CALCOCO1	hsa:57658	173.287	313.761	0.55229	-0.856502	1.66179e-09	4.6848e-07	down	8.77942
CAPN12	hsa:147968	44.6728	20.9398	2.13339	1.09315	0.00110589	0.018413	up	2.95629
CCDC104	hsa:112942	92.5767	146.036	0.633929	-0.657606	0.000499686	0.0104291	down	3.3013
CCDC113	hsa:29070	6.04231	22.2523	0.271537	-1.88078	0.00100201	0.0171275	down	2.99913
CCNG2	hsa:901	98.1205	165.606	0.592495	-0.755125	3.98364e-05	0.00156545	down	4.39972
CCR1	hsa:1230	68.2953	38.3363	1.78148	0.833076	0.00147125	0.0226594	up	2.83231
CCR6	hsa:1235	452.616	263.984	1.71456	0.777837	2.06384e-10	7.4344e-08	up	9.68532
CD7	hsa:924	785.135	461.542	1.70111	0.766477	8.49236e-05	0.0027717	up	4.07097
CDHR5	hsa:53841	111.856	52.2861	2.1393	1.09714	0.00195003	0.0277483	up	2.70996
CDK14	hsa:5218	225.213	340.028	0.662337	-0.594363	9.78112e-06	0.000518426	down	5.00961
CDK8	hsa:1024	90.246	144.417	0.624898	-0.678308	0.000267643	0.00654045	down	3.57244
CELF1	hsa:10658	551.896	860.218	0.641577	-0.640305	8.10933e-09	1.67811e-06	down	8.09102
CEP164	hsa:22897	226.601	356.029	0.636467	-0.651843	1.96794e-06	0.000139709	down	5.70599
CHAC1	hsa:79094	196.768	67.2173	2.92734	1.54959	1.13917e-15	2.21592e-12	up	14.9434
CHCHD10	hsa:400916	345.656	203.826	1.69584	0.762001	1.04354e-08	2.07132e-06	up	7.98149
CHD6	hsa:84181	528.153	816.775	0.646633	-0.628981	4.61638e-07	4.44543e-05	down	6.3357
CHST13	hsa:166012	483.328	319.597	1.51231	0.59675	4.9471e-07	4.64884e-05	up	6.30565
CHSY1	hsa:22856	42.8774	81.698	0.524828	-0.930082	0.000133853	0.00387456	down	3.87337
CIDEB	hsa:27141	407.396	255.201	1.59637	0.674795	1.15529e-07	1.4688e-05	up	6.93731
CIDEC	hsa:63924	93.9931	46.9798	2.00071	1.00051	7.78749e-06	0.000426711	up	5.1086
CKLF-CMTM1	hsa:100529251	100.047	65.0516	1.53797	0.621029	0.00339181	0.0398897	up	2.46957
CLDN4	hsa:1364	134.686	58.01	2.32177	1.21522	2.78022e-09	7.11589e-07	up	8.55592
CLRN3	hsa:119467	174.844	91.258	1.91593	0.938048	2.17009e-06	0.000152392	up	5.66352
CNNM4	hsa:26504	270.691	427.039	0.633879	-0.657721	3.11514e-06	0.000199986	down	5.50652
COL11A1	hsa:1301	490.992	288.093	1.70428	0.769166	0.000517475	0.0106744	up	3.28611
COL12A1	hsa:1303	354.87	549.514	0.645789	-0.630866	5.16153e-08	7.49269e-06	down	7.28722
COL4A6	hsa:1288	49.5022	82.5699	0.599519	-0.738124	0.00181923	0.0264481	down	2.74011
CPNE3	hsa:8895	356.455	563.91	0.632113	-0.661745	1.1041e-08	2.14065e-06	down	7.95699
CPS1	hsa:1373	533.178	156.275	3.41179	1.77053	1.82367e-10	6.6932e-08	up	9.73905
CREB3L3	hsa:84699	558.602	344.719	1.62046	0.6964	5.93855e-08	8.45294e-06	up	7.22632
CRELD2	hsa:79174	508.171	325.522	1.56109	0.642555	2.66471e-06	0.000176908	up	5.57435
CRIM1	hsa:51232	375.679	616.79	0.609087	-0.71528	0.000359317	0.00807624	down	3.44452
CROT	hsa:54677	308.632	201.614	1.53081	0.614297	0.000158986	0.00444977	up	3.79864
CSF3R	hsa:1441	289.675	192.99	1.50099	0.585911	0.000741042	0.0137283	up	3.13016
CTDSP2	hsa:10106	677.384	1147.53	0.590296	-0.760489	1.50063e-14	1.8287e-11	down	13.8237
CTH	hsa:1491	98.2724	62.4161	1.57447	0.654868	0.00238553	0.0317614	up	2.62241
CUBN	hsa:8029	115.257	53.5598	2.15194	1.10564	0.000764322	0.0140925	up	3.11672
CXCL10	hsa:3627	132.266	61.8081	2.13995	1.09758	0.000907184	0.0159842	up	3.0423
CYFIP2	hsa:26999	37.3171	88.3507	0.422375	-1.2434	1.05477e-05	0.000551543	down	4.97684
CYLD	hsa:1540	101.622	154.572	0.65744	-0.60507	0.000646125	0.0125123	down	3.18968
CYP7A1	hsa:1581	8.73357	1.05701	8.26249	3.04658	0.00261089	0.0336784	up	2.58321
DAZAP2	hsa:9802	658.538	992.985	0.66319	-0.592506	3.02088e-09	7.53361e-07	down	8.51987
DBIP1		125.725	68.7	1.83006	0.871895	2.87747e-05	0.00121153	up	4.54099
DCHS2	hsa:54798	103.219	163.286	0.632137	-0.66169	0.000197418	0.00521054	down	3.70461
DCUN1D3	hsa:123879	111.124	169.598	0.655219	-0.609952	0.000319556	0.00744226	down	3.49545
DDIT4	hsa:54541	244.235	101.671	2.40221	1.26436	2.2873e-12	1.48309e-09	up	11.6407
DDTL	hsa:100037417	81.7848	29.9833	2.72768	1.44768	3.64621e-05	0.0014534	up	4.43816
DEPDC1	hsa:55635	203.79	328.578	0.620218	-0.689153	0.00427979	0.0468225	down	2.36858
DHRS2	hsa:10202	1.71723	24.7941	0.0692595	-3.85184	1.08796e-07	1.40152e-05	down	6.96339
DHX40	hsa:79665	151.399	273.352	0.553861	-0.852405	2.12032e-08	3.71572e-06	down	7.6736
DIO1	hsa:1733	28.639	7.60474	3.76594	1.91301	0.000112778	0.00344512	up	3.94778
DMPK	hsa:1760	79.3063	121.55	0.65246	-0.616039	0.00210169	0.029189	down	2.67743
DNAJB14	hsa:79982	105.707	172.247	0.61369	-0.704418	6.23577e-05	0.00219743	down	4.20511
DOCK9	hsa:23348	125.691	188.738	0.665953	-0.586508	0.00390704	0.044017	down	2.40815
DPCD	hsa:25911	63.7488	113.304	0.562636	-0.829727	0.000114049	0.00346637	down	3.94291
DPY19L4	hsa:286148	96.3602	169.799	0.567494	-0.817322	4.62397e-06	0.000275063	down	5.33498
DPYSL3	hsa:1809	225.27	449.557	0.501093	-0.99685	3.13115e-13	2.64814e-10	down	12.5043
DTX3	hsa:196403	96.8989	157.787	0.614111	-0.703429	0.000140038	0.00402365	down	3.85375
DUSP2	hsa:1844	103.693	58.9465	1.75911	0.814844	0.000189916	0.00513113	up	3.72144
E2F2	hsa:1870	119.061	183.298	0.649553	-0.622481	0.000204256	0.0053403	down	3.68983
EEF1A1P14		164.119	103.704	1.58258	0.662279	0.00392001	0.0441181	up	2.40671
EFEMP1	hsa:2202	573.519	371.213	1.54499	0.627594	0.00273928	0.034713	up	2.56236
EFHD1	hsa:80303	57.3596	95.0802	0.603276	-0.729111	0.00115461	0.0190174	down	2.93756
EFNB3	hsa:1949	8.0628	27.3847	0.294427	-1.76402	0.000241057	0.00603479	down	3.61788
EGFL7	hsa:51162	231.596	131.215	1.76501	0.819679	2.50596e-07	2.69429e-05	up	6.60103
ELK3	hsa:2004	41.4167	90.9351	0.455453	-1.13463	0.000206766	0.00537703	down	3.68452
ELOVL7	hsa:79993	117.31	197.093	0.595203	-0.748547	8.36969e-05	0.00273626	down	4.07729
EML5	hsa:161436	4.45841	18.9912	0.234762	-2.09073	0.0031467	0.0379948	down	2.50214
EMP2	hsa:2013	115.833	174.856	0.662448	-0.594121	0.000580432	0.0115862	down	3.23625
EMR2	hsa:30817	1.72193	10.6345	0.161919	-2.62665	0.00464975	0.0497234	down	2.33257
ENO2	hsa:2026	25.8322	57.0494	0.452804	-1.14304	0.000128779	0.0037726	down	3.89015
EPHX1	hsa:2052	1853.88	1217.77	1.52235	0.606304	2.99058e-11	1.49161e-08	up	10.5242
ERBB2	hsa:2064	602.132	938.519	0.641577	-0.640306	3.90428e-10	1.28722e-07	down	9.40846
ERBB3	hsa:2065	976.948	1609.31	0.607058	-0.720093	1.50418e-14	1.8287e-11	down	13.8227
ERCC6	hsa:2074	65.5405	113.15	0.579236	-0.787776	0.000193144	0.00513113	down	3.71412
ERO1LB	hsa:56605	22.118	46.481	0.47585	-1.07142	0.0015683	0.0237405	down	2.80457
ESPN	hsa:83715	319.895	191.886	1.66711	0.737351	0.00353278	0.0410266	up	2.45188
ETNPPL	hsa:64850	60.1284	32.581	1.8455	0.884014	0.00171223	0.0252129	up	2.76644
EVA1A	hsa:84141	53.0294	23.6101	2.24605	1.16739	0.000127334	0.00375715	up	3.89506
EXD2	hsa:55218	86.6793	136.753	0.633838	-0.657813	0.000707957	0.0133312	down	3.14999
EXOSC4	hsa:54512	372.49	243.739	1.52823	0.611866	2.26792e-06	0.000157486	up	5.64437
F3	hsa:2152	256.841	154.694	1.66032	0.73146	0.000393229	0.00871195	up	3.40535
FABP3	hsa:2170	59.3057	33.1267	1.79027	0.840177	0.00112358	0.0186166	up	2.9494
FAM117B	hsa:150864	93.6367	161.053	0.581402	-0.782391	2.45315e-05	0.00107717	down	4.61028
FAM151A	hsa:338094	1057.05	604.691	1.74808	0.805773	5.28922e-06	0.000308042	up	5.27661
FAM160A1	hsa:729830	29.3268	54.3855	0.539238	-0.891005	0.00380298	0.0432352	down	2.41988
FAM162B	hsa:221303	119.956	69.3277	1.73027	0.790999	0.000528005	0.010857	up	3.27736
FAM195A	hsa:84331	182.365	119.425	1.52702	0.610717	0.000202784	0.00531502	up	3.69297
FAM207A	hsa:85395	177.261	111.879	1.58441	0.663942	0.00193143	0.0275441	up	2.71412
FAM21A	hsa:387680	74.8839	120.735	0.620232	-0.68912	0.00190602	0.0274028	down	2.71987
FARP2	hsa:9855	126.178	195.49	0.645447	-0.631631	0.000109372	0.00337698	down	3.96109
FAUP1		669.674	431.731	1.55114	0.633325	0.000319457	0.00744226	up	3.49559
FBN1	hsa:2200	356.714	656.046	0.543733	-0.879031	3.7605e-07	3.72582e-05	down	6.42475
FBXL14	hsa:144699	116.28	191.865	0.606052	-0.722487	1.64339e-05	0.000789316	down	4.78426
FERMT1	hsa:55612	191.961	317.699	0.604223	-0.726847	2.20094e-07	2.44644e-05	down	6.65739
FLJ44342		49.6298	98.8576	0.502033	-0.994145	3.85195e-05	0.00151984	down	4.41432
FOXJ2	hsa:55810	88.7523	154.359	0.574974	-0.798432	1.62076e-05	0.000780372	down	4.79028
FOXO4	hsa:4303	13.9724	46.1489	0.302767	-1.72372	2.88454e-06	0.000188923	down	5.53992
FRMD8	hsa:83786	217.94	359.359	0.60647	-0.721493	7.76285e-08	1.07094e-05	down	7.10998
FSD1	hsa:79187	7.05295	39.8342	0.177058	-2.49771	0.000483209	0.0101835	down	3.31586
FST	hsa:10468	585.412	1121.08	0.522185	-0.937368	9.93359e-13	6.90101e-10	down	12.0029
FSTL1	hsa:11167	278.988	587.271	0.475058	-1.07382	8.91373e-13	6.42185e-10	down	12.0499
FTH1P16		256.307	155.071	1.65284	0.724944	1.51675e-06	0.00011261	up	5.81909
FTH1P5		814.952	508.005	1.60422	0.681871	8.03465e-05	0.00266707	up	4.09503
FTH1P8		3186.91	2084.51	1.52885	0.61245	4.91103e-06	0.000288608	up	5.30883
FTO	hsa:79068	117.36	201.023	0.583813	-0.776421	3.25383e-06	0.00020752	down	5.4876
FUT6	hsa:2528	31.1687	13.8332	2.25319	1.17197	0.00431017	0.0470491	up	2.36551
FZD4	hsa:8322	400.597	612.808	0.653708	-0.613283	3.81132e-08	6.12709e-06	down	7.41892
FZD5	hsa:7855	1180.83	1820.29	0.648704	-0.624367	0.000163617	0.00454047	down	3.78617
FZD6	hsa:8323	81.8256	138.694	0.58997	-0.761286	0.000112818	0.00344512	down	3.94762
GABBR1	hsa:2550	22.0485	45.7142	0.482311	-1.05196	0.00223785	0.0303773	down	2.65017
GALK1	hsa:2584	215.059	138.912	1.54816	0.630553	7.41734e-05	0.00251801	up	4.12975
GAPDHP70		109.217	65.7587	1.66087	0.731941	0.000562027	0.0113056	up	3.25024
GAREML	hsa:150946	20.2766	48.9129	0.414546	-1.2704	0.000110331	0.0034012	down	3.9573
GATAD2B	hsa:57459	173.817	264.443	0.657292	-0.605393	0.000525423	0.0108154	down	3.27949
GATM	hsa:2628	1669.89	1111.44	1.50245	0.587321	3.54128e-07	3.56917e-05	up	6.45084
GATS	hsa:352954	133.443	274.145	0.48676	-1.03872	1.11068e-11	6.17284e-09	down	10.9544
GCC2	hsa:9648	280.912	433.562	0.647915	-0.626123	5.24736e-07	4.83752e-05	down	6.28006
GCNT1	hsa:2650	228.528	92.923	2.45932	1.29826	1.14322e-06	9.01187e-05	up	5.94187
GCNT3	hsa:9245	262.275	138.843	1.889	0.917625	5.0794e-10	1.61975e-07	up	9.29419
GDPD5	hsa:81544	35.6713	65.6076	0.543707	-0.879099	0.00281458	0.0351859	down	2.55059
GLCCI1	hsa:113263	126.793	195.524	0.648478	-0.62487	0.000106035	0.00328437	down	3.97455
GLTPD2	hsa:388323	335.888	190.432	1.76382	0.818706	3.65616e-09	8.7802e-07	up	8.43697
GLYCTK	hsa:132158	1015.03	582.389	1.74287	0.801468	4.9496e-13	3.85118e-10	up	12.3054
GNB4	hsa:59345	258.958	414.96	0.624056	-0.680252	6.04122e-08	8.51151e-06	down	7.21888
GPAM	hsa:57678	554.749	302.577	1.83342	0.874534	0.000245421	0.00611259	up	3.61009
GPLD1	hsa:2822	63.0246	109.647	0.574796	-0.798878	0.000179416	0.00492244	down	3.74614
GPSM1	hsa:26086	109.518	177.302	0.617692	-0.695041	0.000296308	0.00706347	down	3.52826
GPX2	hsa:2877	1117.06	641.043	1.74256	0.801211	8.2131e-08	1.10945e-05	up	7.08549
GSTA1	hsa:2938	623.379	323.203	1.92875	0.94767	0.00130284	0.0206542	up	2.88511
GSTA2	hsa:2939	518.774	295.367	1.75637	0.812597	1.17375e-05	0.00060242	up	4.93043
GTF2IP1	hsa:2970	593.058	1046.38	0.566769	-0.819167	1.69308e-14	1.93728e-11	down	13.7713
GUCY2C	hsa:2984	287.092	145.286	1.97605	0.982623	1.54412e-06	0.000113773	up	5.81132
HAP1	hsa:9001	7.52087	27.0223	0.278321	-1.84518	0.000243866	0.00609727	down	3.61285
HBP1	hsa:26959	142.143	264.519	0.537362	-0.896033	4.18281e-09	9.92245e-07	down	8.37853
HECA	hsa:51696	51.2922	95.4725	0.537246	-0.896346	0.000102013	0.00319724	down	3.99135
HEG1	hsa:57493	809.202	1338.81	0.604419	-0.72638	0.00278177	0.03492	down	2.55568
HERC5	hsa:51191	28.7294	61.1981	0.46945	-1.09096	0.000191492	0.00513113	down	3.71785
HIP1	hsa:3092	165.799	260.104	0.637435	-0.649651	9.13573e-06	0.000489554	down	5.03926
HIST1H3H	hsa:8357	27.9815	57.4419	0.487127	-1.03763	0.000674363	0.0128984	down	3.17111
HIST1H4H	hsa:8365	79.5402	229.821	0.346097	-1.53075	1.377e-07	1.69528e-05	down	6.86107
HIST2H2BE	hsa:8349	87.8852	245.355	0.358196	-1.48118	9.21733e-12	5.4332e-09	down	11.0354
HIST3H2A	hsa:92815	112.012	69.3117	1.61606	0.692483	0.00450162	0.0485665	up	2.34663
HK1	hsa:3098	16.3013	60.7124	0.2685	-1.89701	1.72751e-05	0.000815619	down	4.76258
HK2	hsa:3099	461.967	866.104	0.533386	-0.906749	7.04531e-10	2.14133e-07	down	9.1521
HK2P1		47.0556	95.9227	0.490558	-1.0275	4.42489e-05	0.0016844	down	4.3541
HMGCS1	hsa:3157	10327	6693.82	1.54277	0.625523	2.46497e-14	2.66381e-11	up	13.6082
HP	hsa:3240	215.832	130.052	1.65958	0.730817	0.000150717	0.00428383	up	3.82184
HP1BP3	hsa:50809	964.965	1662.64	0.580382	-0.784925	6.17268e-17	1.70499e-13	down	16.2095
HPR	hsa:3250	50.6548	26.6001	1.9043	0.929263	0.0018745	0.0270697	up	2.72711
HSD17B14	hsa:51171	85.7073	36.5729	2.34346	1.22864	5.03817e-06	0.000295188	up	5.29773
HSPB1	hsa:3315	2706.43	1377.14	1.96526	0.974718	3.44653e-28	2.23473e-24	up	27.4626
HSPE1P2		139.928	86.8489	1.61117	0.688106	0.000190258	0.00513113	up	3.72066
HSPG2	hsa:3339	1689.84	2651.56	0.637301	-0.649953	2.84542e-12	1.78545e-09	down	11.5459
HULC	hsa:728655	228.093	140.204	1.62687	0.7021	3.07485e-06	0.000199373	up	5.51218
IAH1	hsa:285148	121.352	213.115	0.569419	-0.812437	7.01193e-07	6.00864e-05	down	6.15416
ICAM3	hsa:3385	429.215	262.352	1.63603	0.710196	1.60526e-08	2.97386e-06	up	7.79446
IDH1	hsa:3417	9559.76	6325.65	1.51127	0.595761	3.76408e-13	3.05079e-10	up	12.4243
IGDCC3	hsa:9543	107.37	381.461	0.281471	-1.82894	2.1531e-32	4.18821e-28	down	31.6669
IGF1R	hsa:3480	210.461	504.363	0.417281	-1.26091	4.3705e-08	6.6418e-06	down	7.35947
IGFBP6	hsa:3489	69.7516	41.301	1.68886	0.75605	0.00302317	0.0368925	up	2.51954
IGSF3	hsa:3321	538.136	843.19	0.638214	-0.647889	0.000386666	0.00859592	down	3.41266
IKZF4	hsa:64375	36.6464	63.7037	0.575263	-0.797706	0.00371823	0.042696	down	2.42966
IMPAD1	hsa:54928	520.263	852.296	0.610425	-0.712114	8.63819e-12	5.25094e-09	down	11.0636
INHBE	hsa:83729	159.378	61.5827	2.58803	1.37185	1.13805e-06	9.01187e-05	up	5.94384
IRS2	hsa:8660	94.5238	160.123	0.590319	-0.760433	2.55102e-05	0.00110518	down	4.59329
ITGA9	hsa:3680	27.0363	65.1643	0.414894	-1.26919	5.70034e-05	0.00203755	down	4.2441
ITGAV	hsa:3685	2362.95	4030.7	0.586237	-0.770444	1.12427e-07	1.43877e-05	down	6.94913
JMY	hsa:133746	94.6613	152.197	0.621967	-0.685089	0.000193464	0.00513113	down	3.7134
KANSL1	hsa:284058	222.947	342.014	0.651864	-0.617357	3.49458e-06	0.000221422	down	5.45661
KAT6A	hsa:7994	500.036	919.339	0.543909	-0.878564	7.0121e-17	1.70499e-13	down	16.1542
KHK	hsa:3795	255.723	144.553	1.76905	0.822978	0.000576925	0.0115456	up	3.23888
KIAA0430	hsa:9665	111.526	287.26	0.38824	-1.36498	2.59033e-15	3.87593e-12	down	14.5866
KIAA0513	hsa:9764	114.718	203.589	0.563477	-0.827572	6.23726e-07	5.46519e-05	down	6.20501
KIAA1107	hsa:23285	6.27236	20.0029	0.313572	-1.67313	0.00289499	0.0358456	down	2.53835
KIAA1467	hsa:57613	54.9418	110.705	0.496292	-1.01074	0.0016334	0.0244595	down	2.78691
KIF3C	hsa:3797	64.1095	117.324	0.546432	-0.871887	2.72065e-05	0.00116057	down	4.56533
KLF11	hsa:8462	63.6954	110.244	0.577769	-0.791434	0.000285847	0.00688155	down	3.54387
KLF2	hsa:10365	172.024	108.459	1.58607	0.665458	0.00277956	0.03492	up	2.55602
KLHL24	hsa:54800	51.4223	114.787	0.447979	-1.1585	3.2604e-07	3.33796e-05	down	6.48673
LANCL1	hsa:10314	172.908	283.972	0.608891	-0.715745	6.16159e-07	5.42332e-05	down	6.21031
LGALS3	hsa:3958	628.246	396.264	1.58542	0.664867	2.64124e-06	0.000176555	up	5.57819
LINC00094	hsa:266655	122.053	241.171	0.506085	-0.982548	2.26398e-08	3.89725e-06	down	7.64513
LINC00116	hsa:205251	277.783	162.1	1.71366	0.777078	3.67786e-05	0.00146302	up	4.4344
LINC00294	hsa:283267	18.0044	48.2316	0.37329	-1.42163	0.00017647	0.00485531	down	3.75333
LINC00641	hsa:283624	160.855	244.711	0.657328	-0.605314	6.77454e-05	0.00234065	down	4.16912
LIPG	hsa:9388	491.486	325.465	1.5101	0.594647	3.77332e-07	3.72582e-05	up	6.42328
LOC100289303		40.7974	18.6394	2.18877	1.13012	0.00270042	0.0344224	up	2.56857
LOC100420869		166.676	100.55	1.65765	0.729135	2.69396e-05	0.00115171	up	4.56961
LOC100506718	hsa:100506718	21.6765	43.9343	0.493384	-1.01922	0.00230703	0.0310133	down	2.63695
LOC100506827	hsa:100506827	45.4158	19.5758	2.31999	1.21412	0.00018592	0.00506515	up	3.73067
LOC100507303		118.353	59.7303	1.98146	0.986566	2.2544e-06	0.000157178	up	5.64697
LOC100507520	hsa:100507520	26.3649	51.7873	0.509101	-0.973977	0.0019013	0.0273637	down	2.72095
LOC101927901	hsa:101927901	1.43255	9.95273	0.143936	-2.7965	0.00180128	0.0262657	down	2.74442
LOC101929604	hsa:101929604	73.5643	40.3709	1.82221	0.86569	0.00246587	0.0324314	up	2.60803
LOC128136		39.0514	15.6656	2.49281	1.31777	0.00128001	0.0204424	up	2.89279
LOC151276		179.021	119.312	1.50044	0.585381	0.0018418	0.0266964	up	2.73476
LOC157667		107.939	70.0129	1.54171	0.624527	0.00373102	0.0427167	up	2.42817
LOC283172		27.8623	11.854	2.35046	1.23294	0.00347791	0.0405833	up	2.45868
LOC284561	hsa:284561	17.5903	5.23107	3.36265	1.7496	0.00181319	0.0263803	up	2.74156
LOC400043	hsa:400043	967.253	585.32	1.65252	0.724667	7.48696e-05	0.00252841	up	4.12569
LOC401957		73.9018	114.008	0.648218	-0.625449	0.0023896	0.0317622	down	2.62167
LOC644051		185.335	108.461	1.70878	0.772965	4.22307e-06	0.00025671	up	5.37437
LOC646762	hsa:646762	33.7355	62.0061	0.544067	-0.878143	0.00179697	0.0262422	down	2.74546
LOC751603		128.558	78.9041	1.62929	0.704246	0.000306287	0.00724509	up	3.51387
LOXL2	hsa:4017	173.038	272.705	0.634524	-0.656254	5.13949e-06	0.00030022	down	5.28908
LPPR1	hsa:54886	91.2552	53.4947	1.70587	0.770511	0.000558136	0.0112623	up	3.25326
LPPR2	hsa:64748	81.6026	128.273	0.636161	-0.652535	0.000882017	0.0156257	down	3.05452
LTK	hsa:4058	16.1076	38.9266	0.413794	-1.27301	0.000756979	0.0139836	down	3.12092
MAP3K12	hsa:7786	11.222	37.0162	0.303164	-1.72183	2.35933e-05	0.00104067	down	4.62721
MAP3K3	hsa:4215	158.404	280.15	0.565425	-0.822592	5.79762e-06	0.00033072	down	5.23675
MAPKAPK2	hsa:9261	496.185	831.836	0.596495	-0.745419	2.01869e-09	5.45382e-07	down	8.69493
MAPT	hsa:4137	3.93978	17.6625	0.223058	-2.16451	0.000604003	0.0119221	down	3.21896
MATN3	hsa:4148	414.487	631.496	0.656358	-0.607445	8.74619e-06	0.000471277	down	5.05818
MED12	hsa:9968	331.737	517.215	0.641391	-0.640724	4.71392e-07	4.49486e-05	down	6.32662
MEF2C	hsa:4208	81.0089	125.43	0.645848	-0.630734	0.00133793	0.0210731	down	2.87357
METRN	hsa:79006	33.959	14.9945	2.26477	1.17936	0.00288282	0.0357859	up	2.54018
MFAP3	hsa:4238	225.359	391.003	0.576361	-0.794956	1.84709e-09	5.1328e-07	down	8.73351
MGC27345	hsa:157247	80.0508	132.269	0.605213	-0.724484	0.00018371	0.00501195	down	3.73587
MISP	hsa:126353	43.2533	18.1379	2.3847	1.25381	0.000114834	0.00347936	up	3.93993
MKL2	hsa:57496	195.789	318.916	0.613922	-0.703872	2.91207e-07	3.06192e-05	down	6.5358
MOGAT3	hsa:346606	120.104	66.1284	1.81623	0.860948	2.33749e-05	0.00103621	up	4.63125
MPDZ	hsa:8777	238.385	375.643	0.634604	-0.656071	3.51484e-07	3.56097e-05	down	6.45409
MPP2	hsa:4355	78.1872	135.605	0.576582	-0.794402	5.88549e-05	0.00208913	down	4.23022
MSRB1	hsa:51734	1317.12	837.383	1.5729	0.653427	5.70517e-11	2.44187e-08	up	10.2437
MTHFS	hsa:10588	186.372	118.597	1.57148	0.652122	6.49355e-05	0.00225777	up	4.18752
MUC13	hsa:56667	266.856	136.772	1.9511	0.964291	5.26289e-11	2.38079e-08	up	10.2788
MVB12B	hsa:89853	187.373	291.056	0.64377	-0.635382	6.1153e-06	0.000344797	down	5.21358
MVD	hsa:4597	3570.04	1785.05	1.99996	0.999973	3.17243e-30	3.0855e-26	up	29.4986
MVP	hsa:9961	131.413	85.6864	1.53365	0.616967	0.00110656	0.018413	up	2.95602
MYB	hsa:4602	114.371	73.4961	1.55615	0.637977	0.00463224	0.0495907	up	2.33421
MYH4	hsa:4622	241.262	116.303	2.07443	1.05271	3.50765e-10	1.18116e-07	up	9.45498
MYO1A	hsa:4640	217.481	121.852	1.7848	0.835758	6.02822e-06	0.000341868	up	5.21981
MZT2A	hsa:653784	371.989	235.631	1.5787	0.658734	0.00401462	0.0447777	up	2.39636
MZT2B	hsa:80097	504.8	315.886	1.59804	0.676307	0.000128055	0.00376704	up	3.8926
NDRG4	hsa:65009	190.031	394.015	0.482294	-1.05201	1.05586e-11	6.04076e-09	down	10.9764
NEO1	hsa:4756	404.966	607.651	0.666445	-0.585443	4.88833e-06	0.000288608	down	5.31084
NEU1	hsa:4758	3243.66	2025.26	1.6016	0.679515	7.57426e-06	0.000416199	up	5.12066
NEU4	hsa:129807	203.105	115.908	1.7523	0.809246	9.58197e-07	7.79869e-05	up	6.01854
NFAT5	hsa:10725	249.959	414.093	0.603629	-0.728265	7.95796e-09	1.6645e-06	down	8.0992
NFKBIB	hsa:4793	509.397	335.277	1.51933	0.603435	1.78654e-07	2.07407e-05	up	6.74799
NIPAL3	hsa:57185	90.3421	171.905	0.525535	-0.92814	4.11899e-07	4.04659e-05	down	6.38521
NLGN2	hsa:57555	43.6437	72.2347	0.604193	-0.726918	0.00368672	0.0423842	down	2.43336
NME3	hsa:4832	200.294	129.877	1.54218	0.624974	0.000116413	0.0035108	up	3.934
NPW	hsa:283869	74.0216	43.8243	1.68906	0.756217	0.00366371	0.0421695	up	2.43608
NR1H4	hsa:9971	218.431	143.663	1.52044	0.604485	5.79947e-05	0.00206236	up	4.23661
NUDT8	hsa:254552	114.025	65.6162	1.73775	0.797222	0.000188534	0.00511806	up	3.72461
NUPL1	hsa:9818	465.482	710.838	0.654836	-0.610794	1.91187e-08	3.4119e-06	down	7.71854
NUS1P1		121.153	183.694	0.659537	-0.600474	0.000328992	0.00759799	down	3.48282
NXPH2	hsa:11249	41.0259	68.7197	0.597003	-0.744191	0.00460851	0.0494717	down	2.33644
ODF2L	hsa:57489	89.2742	134.228	0.665094	-0.588369	0.00236112	0.0315011	down	2.62688
OGFRL1	hsa:79627	55.4951	96.5754	0.57463	-0.799294	0.000309287	0.00729244	down	3.50964
ONECUT2	hsa:9480	985.286	1541.74	0.639073	-0.645948	3.06077e-09	7.53646e-07	down	8.51417
OSGIN1	hsa:29948	856.436	535.278	1.59998	0.678057	1.26777e-10	5.03279e-08	up	9.89696
PAK6	hsa:56924	56.9919	93.9175	0.60683	-0.720636	0.0016315	0.0244499	down	2.78741
PAN3	hsa:255967	72.1441	126.405	0.570735	-0.809106	5.08879e-05	0.00187476	down	4.29339
PCDH7	hsa:5099	93.8169	59.3829	1.57986	0.659799	0.00188191	0.0271565	up	2.7254
PCK2	hsa:5106	739.198	487.418	1.51656	0.600802	8.13802e-06	0.000442181	up	5.08948
PCNXL2	hsa:80003	21.1952	49.3051	0.429879	-1.218	0.000209571	0.00542519	down	3.67867
PDK2	hsa:5164	41.3293	84.7903	0.48743	-1.03673	5.73273e-05	0.00204236	down	4.24164
PGLYRP2	hsa:114770	103.501	30.7176	3.36943	1.75251	2.4056e-11	1.26469e-08	up	10.6188
PGM2L1	hsa:283209	119.721	185.061	0.646931	-0.628315	0.000192129	0.00513113	down	3.71641
PHC1	hsa:1911	30.4229	56.8253	0.535376	-0.901375	0.00212387	0.0292796	down	2.67287
PHF16	hsa:9767	277.202	448.736	0.617739	-0.69493	2.58495e-08	4.33469e-06	down	7.58755
PHF8	hsa:23133	355.919	545.783	0.652126	-0.616776	1.22244e-07	1.53412e-05	down	6.91277
PINK1	hsa:65018	353.22	533.619	0.661934	-0.595241	0.00117281	0.0192034	down	2.93077
PIPOX	hsa:51268	74.9634	40.2178	1.86394	0.898352	0.000506924	0.0105237	up	3.29506
PITPNM2	hsa:57605	138.738	91.4003	1.51792	0.602096	0.00167526	0.0248842	up	2.77592
PLCH1	hsa:23007	94.6882	149.888	0.631726	-0.662629	0.000244198	0.00609775	down	3.61226
PLEKHH1	hsa:57475	117.957	207.386	0.568781	-0.814055	0.00332612	0.0394511	down	2.47806
PNMA2	hsa:10687	97.339	156.305	0.622749	-0.683277	0.00331122	0.0393944	down	2.48001
PODXL	hsa:5420	96.0805	148.71	0.646092	-0.630189	0.000551927	0.0111951	down	3.25812
POLR2L	hsa:5441	796.185	507.666	1.56833	0.649225	5.33938e-06	0.000310035	up	5.27251
PON1	hsa:5444	101.02	58.5707	1.72475	0.786389	0.000344778	0.0078257	up	3.46246
POU2F1	hsa:5451	154.324	240.42	0.641895	-0.639591	2.18658e-05	0.00098457	down	4.66023
PPIP5K1	hsa:9677	57.2989	94.5666	0.60591	-0.722824	0.00142724	0.0221009	down	2.8455
PPP1R14A	hsa:94274	76.2961	40.2193	1.897	0.923722	0.000153107	0.00432884	up	3.815
PRAME	hsa:23532	113.7	175.856	0.646552	-0.629161	0.000192928	0.00513113	down	3.7146
PRTG	hsa:283659	258.267	397.22	0.650187	-0.621074	1.61301e-06	0.000116209	down	5.79236
PRX	hsa:57716	4.01769	14.7908	0.271635	-1.88026	0.0044118	0.0478071	down	2.35538
PTGDR2	hsa:11251	174.568	68.393	2.55243	1.35187	1.65234e-06	0.000118166	up	5.7819
PTPN21	hsa:11099	184.775	357.464	0.516904	-0.952032	0.000138908	0.00400301	down	3.85727
PTPRU	hsa:10076	143.525	217.656	0.659411	-0.600749	0.000130455	0.00378747	down	3.88454
PXK	hsa:54899	49.6582	87.0487	0.570465	-0.80979	0.00241741	0.0319452	down	2.61665
RAB40B	hsa:10966	8.97672	27.1969	0.330064	-1.59918	0.000876512	0.0155423	down	3.05724
RAB6B	hsa:51560	55.1268	99.7183	0.552826	-0.855104	0.000158873	0.00444977	down	3.79895
RAD51AP1	hsa:10635	261.078	413.004	0.632144	-0.661674	2.50703e-07	2.69429e-05	down	6.60084
RAD54L2	hsa:23132	185.174	292.86	0.632296	-0.661329	0.000234725	0.00589905	down	3.62944
RALGPS2	hsa:55103	201.395	343.94	0.585553	-0.772128	2.08325e-08	3.68394e-06	down	7.68126
RAMP1	hsa:10267	433.222	209.424	2.06864	1.04868	7.48975e-16	1.61878e-12	up	15.1255
RASL11B	hsa:65997	73.2744	32.8747	2.2289	1.15633	1.07182e-05	0.000555976	up	4.96988
RASSF5	hsa:83593	100.525	159.943	0.628505	-0.670004	0.00022789	0.00576452	down	3.64228
RB1	hsa:5925	247.275	404.764	0.610912	-0.710965	3.96363e-08	6.2566e-06	down	7.40191
RBMS3	hsa:27303	12.8564	31.4106	0.409301	-1.28877	0.00216772	0.0296738	down	2.664
RBP2	hsa:5948	360.065	178.343	2.01894	1.0136	1.81718e-13	1.60672e-10	up	12.7406
RBPJ	hsa:3516	515.586	804.505	0.640873	-0.64189	1.12706e-09	3.27219e-07	down	8.94805
RBPMS2	hsa:348093	83.6662	133.439	0.626998	-0.673466	0.00324471	0.038793	down	2.48882
REEP2	hsa:51308	5.12896	33.5799	0.152739	-2.71086	8.59841e-08	1.14559e-05	down	7.06558
REEP6	hsa:92840	1968.24	958.71	2.053	1.03774	1.65243e-07	1.98414e-05	up	6.78188
RGL3	hsa:57139	36.5452	77.2552	0.473045	-1.07995	6.49436e-05	0.00225777	down	4.18746
RIMKLA	hsa:284716	23.2659	46.3575	0.501879	-0.994587	0.00261777	0.0337001	down	2.58207
RMND5A	hsa:64795	419.038	692.066	0.605487	-0.723831	5.72682e-11	2.44187e-08	down	10.2421
RN7SL1	hsa:6029	132.206	59.1385	2.23553	1.16062	0.000378558	0.00843496	up	3.42187
RNMT	hsa:8731	493.601	766.354	0.64409	-0.634666	2.5095e-09	6.5966e-07	down	8.60041
RORA	hsa:6095	16.1358	39.0017	0.41372	-1.27327	0.000599556	0.0118645	down	3.22217
RPL12P6		96.9848	61.8095	1.56909	0.649929	0.00393322	0.0441738	up	2.40525
RPL17P50		30.4051	9.56195	3.1798	1.66894	9.66206e-05	0.00305604	up	4.01493
RPL28P3		454.198	277.465	1.63695	0.711013	0.000664331	0.0127355	up	3.17762
RPL35P1		243.989	158.035	1.54389	0.626567	0.00311065	0.0376976	up	2.50715
RPL36P12		101.53	65.8625	1.54154	0.624373	0.00334179	0.0395646	up	2.47602
RPL37AP1		358.016	238.631	1.50029	0.585246	0.0019019	0.0273637	up	2.72081
RPL37AP7		80.1802	47.733	1.67976	0.748259	0.00223384	0.0303652	up	2.65095
RPL37P6		172.641	100.185	1.72323	0.785114	0.00317858	0.0382557	up	2.49777
RPL41P5		620.609	368.146	1.68577	0.753407	0.00106141	0.0178603	up	2.97412
RPL5P17		168.703	107.526	1.56895	0.649801	0.000273355	0.00666328	up	3.56327
RPLP1P2		37.9213	18.3605	2.06537	1.0464	0.00407961	0.0452175	up	2.38938
RPS17	hsa:6218	982.848	308.048	3.19056	1.67381	0.00317131	0.0382095	up	2.49876
RPS19P1		325.248	216.729	1.50071	0.585644	0.000420053	0.00920144	up	3.3767
RPS26P11	hsa:441502	20.6392	5.46308	3.77794	1.9176	0.00307992	0.0374909	up	2.51146
RPS2P12		74.6877	43.4036	1.72077	0.783055	0.00265942	0.0340784	up	2.57521
RPS2P27		163.304	98.858	1.65191	0.724131	0.00147906	0.0227256	up	2.83002
RPS2P35		114.608	68.1965	1.68056	0.748943	0.00101858	0.01733	up	2.992
RPS2P55		729.058	429.175	1.69874	0.764468	5.4071e-05	0.00196596	up	4.26704
RPS6KL1	hsa:83694	26.3884	50.9608	0.517819	-0.949481	0.00215646	0.0296314	down	2.66626
RPSAP3		147.569	91.6782	1.60964	0.686741	0.00342348	0.0401166	up	2.46553
SAMD11	hsa:148398	80.5452	139.502	0.577377	-0.792415	9.49184e-05	0.00301888	down	4.02265
SARDH	hsa:1757	791.241	527.258	1.50067	0.585609	1.47716e-06	0.000110514	up	5.83057
SATB1	hsa:6304	47.2287	148.81	0.317376	-1.65573	1.33929e-14	1.8287e-11	down	13.8731
SBK1	hsa:388228	109.049	183.464	0.594388	-0.750524	0.000458875	0.00979807	down	3.33831
SCAND1	hsa:51282	576.837	307.415	1.87641	0.907976	3.08624e-06	0.000199447	up	5.51057
SCNN1A	hsa:6337	98.4683	189.558	0.519462	-0.944911	4.70524e-08	7.09506e-06	down	7.32742
SCUBE3	hsa:222663	28.7106	57.0958	0.50285	-0.9918	0.00256522	0.0332658	down	2.59088
SEC16B	hsa:89866	200.18	126.064	1.58792	0.66714	0.000736835	0.0136634	up	3.13263
SEMA4D	hsa:10507	30.3505	54.7737	0.554108	-0.851762	0.00331427	0.0394066	down	2.47961
SEPSECS	hsa:51091	140.389	232.935	0.602697	-0.730494	0.00011848	0.00356209	down	3.92636
SERPINA6	hsa:866	955.672	607.232	1.57382	0.654269	2.19611e-08	3.81418e-06	up	7.65835
SERPINC1	hsa:462	829.383	477.793	1.73586	0.795653	5.50069e-08	7.92589e-06	up	7.25958
SERPINI1	hsa:5274	291.785	163.507	1.78454	0.835553	1.58323e-06	0.00011561	up	5.80046
SESN2	hsa:83667	990.745	564.177	1.75609	0.812367	2.8268e-09	7.14117e-07	up	8.5487
SFN	hsa:2810	432.836	264.853	1.63425	0.708629	1.08127e-08	2.12453e-06	up	7.96607
SH3BP4	hsa:23677	523.942	803.523	0.652056	-0.616932	1.88078e-08	3.38749e-06	down	7.72566
SH3BP5-AS1	hsa:100505696	115.383	223.739	0.515704	-0.955384	3.29298e-09	8.00689e-07	down	8.48241
SIVA1	hsa:10572	188.474	114.525	1.64571	0.718708	1.67496e-05	0.000799877	up	4.776
SIX1	hsa:6495	19.3674	43.3851	0.446406	-1.16357	0.00114075	0.018821	down	2.94281
SLC12A6	hsa:9990	52.8679	108.475	0.487374	-1.0369	2.32793e-06	0.000159447	down	5.63303
SLC13A5	hsa:284111	583.196	359.092	1.62408	0.699627	7.9925e-07	6.64403e-05	up	6.09732
SLC1A7	hsa:6512	22.8207	6.34628	3.59591	1.84636	0.00170763	0.0251642	up	2.76761
SLC25A1	hsa:6576	3264.69	2125.12	1.53624	0.619404	5.77451e-11	2.44187e-08	up	10.2385
SLC25A12	hsa:8604	1.02396	12.3456	0.0829407	-3.59178	0.000528809	0.0108621	down	3.2767
SLC26A3	hsa:1811	42.5151	15.5477	2.73449	1.45127	0.000404697	0.00894565	up	3.39287
SLC2A4RG	hsa:56731	1193.04	721.682	1.65314	0.725207	1.01522e-13	9.87399e-11	up	12.9934
SLC2A8	hsa:29988	1525.45	996.034	1.53153	0.614971	4.32137e-08	6.61884e-06	up	7.36438
SLC30A10	hsa:55532	365.946	242.534	1.50885	0.593445	0.00378481	0.0430674	up	2.42196
SLC41A1	hsa:254428	77.4373	125.659	0.616251	-0.698411	0.000473201	0.0100379	down	3.32495
SLC46A3	hsa:283537	4.27516	16.0741	0.265965	-1.91069	0.00298168	0.0365237	down	2.52554
SLC51B	hsa:123264	99.7649	56.1382	1.77713	0.829551	0.00356744	0.0413797	up	2.44764
SLC6A9	hsa:6536	238.86	156.262	1.52859	0.612203	0.00102826	0.0174534	up	2.9879
SMAD3	hsa:4088	538.782	813.225	0.662525	-0.593954	2.97071e-05	0.00124539	down	4.52714
SMAD6	hsa:4091	225.19	358.786	0.627645	-0.671979	0.00130606	0.0206819	down	2.88404
SMAD9	hsa:4093	43.3083	106.621	0.406191	-1.29977	4.0835e-08	6.35458e-06	down	7.38897
SNRPFP1		245.575	163.657	1.50055	0.585488	0.00406561	0.0451005	up	2.39087
SOAT2	hsa:8435	506.333	277.786	1.82274	0.86611	0.00113686	0.0187887	up	2.94429
SOGA1	hsa:140710	121.178	199.569	0.607199	-0.719758	0.00197039	0.0279672	down	2.70545
SOX4	hsa:6659	1615.14	2455.94	0.657648	-0.604613	2.01739e-07	2.29487e-05	down	6.69521
SOX6	hsa:55553	246.558	387.614	0.636093	-0.652691	4.65345e-07	4.45906e-05	down	6.33223
SP4	hsa:6671	101.31	152.658	0.663635	-0.591538	0.00194256	0.0276825	down	2.71163
SPP1	hsa:6696	507.914	316.891	1.6028	0.680596	0.00294833	0.036275	up	2.53042
SPSB2	hsa:84727	155.896	99.7368	1.56308	0.644389	0.000246115	0.00611874	up	3.60886
SRGAP1	hsa:57522	60.4937	98.0957	0.61668	-0.697406	0.00430347	0.0470023	down	2.36618
SRGAP2	hsa:23380	276.518	434.643	0.636194	-0.652461	3.1897e-07	3.29309e-05	down	6.49625
STAR	hsa:6770	109.183	29.176	3.74222	1.9039	9.28946e-06	0.000496424	up	5.03201
STC2	hsa:8614	980.282	579.641	1.69119	0.758036	8.92641e-10	2.67133e-07	up	9.04932
STK17B	hsa:9262	60.1963	96.3613	0.624694	-0.678779	0.00279699	0.0349885	down	2.55331
STX2	hsa:2054	93.2794	169.062	0.551748	-0.857918	1.5707e-06	0.000115296	down	5.80391
STXBP1	hsa:6812	269.785	452.057	0.596794	-0.744696	2.26331e-07	2.50147e-05	down	6.64526
SULT1C2	hsa:6819	211.283	112.934	1.87085	0.903698	0.00165421	0.0247331	up	2.78141
SULT2A1	hsa:6822	1176.94	459.954	2.55881	1.35547	1.85398e-08	3.37043e-06	up	7.73189
SUSD2	hsa:56241	324.312	212.57	1.52568	0.609449	0.00192117	0.0275188	up	2.71643
SV2A	hsa:9900	40.4622	72.7345	0.5563	-0.846064	0.00406576	0.0451005	down	2.39086
SYCP2L	hsa:221711	15.1665	37.2965	0.406645	-1.29816	0.000687496	0.0131238	down	3.16273
SYT11	hsa:23208	77.9344	213.129	0.365667	-1.4514	1.90579e-15	3.08929e-12	down	14.7199
TBC1D13	hsa:54662	424.825	728.432	0.583205	-0.777924	1.89106e-12	1.26844e-09	down	11.7233
TBCEL	hsa:219899	89.2734	134.453	0.663974	-0.590801	0.00167049	0.0248808	down	2.77716
TCP11L1	hsa:55346	29.0797	53.6096	0.542435	-0.882479	0.00306662	0.0373758	down	2.51334
TCTEX1D1	hsa:200132	40.3825	69.3738	0.5821	-0.780661	0.00292963	0.0361004	down	2.53319
TCTN2	hsa:79867	16.6675	42.3289	0.393762	-1.3446	0.000195291	0.00516844	down	3.70932
TDO2	hsa:6999	148.428	46.8789	3.16619	1.66275	1.81194e-15	3.08929e-12	up	14.7419
TET1	hsa:80312	76.888	115.518	0.665594	-0.587285	0.00344039	0.0402662	down	2.46339
TET3	hsa:200424	269.172	442.907	0.607739	-0.718476	4.63542e-09	1.06119e-06	down	8.33391
TFDP2	hsa:7029	214.884	332.482	0.646302	-0.629721	0.00136262	0.0213239	down	2.86563
TGFBR1	hsa:7046	268.677	419.883	0.639885	-0.644115	3.18722e-07	3.29309e-05	down	6.49659
THEMIS2	hsa:9473	13.8672	32.8421	0.422239	-1.24387	0.00179959	0.0262608	down	2.74483
TIMM8BP2		34.961	12.872	2.71605	1.44151	0.000214434	0.00550286	up	3.66871
TLE3	hsa:7090	270.009	438.145	0.616254	-0.698403	3.33768e-08	5.45584e-06	down	7.47656
TM7SF2	hsa:7108	705.406	434.165	1.62474	0.700211	3.31514e-05	0.00135191	up	4.4795
TMEM2	hsa:23670	2405.03	3782.45	0.635838	-0.653269	0.000111846	0.0034316	down	3.95138
TMEM231	hsa:79583	9.13277	26.2732	0.347607	-1.52447	0.00199372	0.028164	down	2.70034
TMEM45B	hsa:120224	90.3182	55.015	1.6417	0.71519	0.00123698	0.0200015	up	2.90764
TMUB1	hsa:83590	358.632	234.81	1.52733	0.611013	2.07746e-06	0.000146416	up	5.68247
TNFRSF12A	hsa:51330	1038.11	652.556	1.59084	0.669785	0.00107008	0.0179597	up	2.97058
TNRC6C-AS1	hsa:100131096	23.1106	46.8045	0.493769	-1.01809	0.00180976	0.0263697	down	2.74238
TOM1L2	hsa:146691	159.991	291.574	0.548715	-0.865872	3.60859e-07	3.61826e-05	down	6.44266
TP53INP1	hsa:94241	114.768	220.138	0.521346	-0.939687	6.79936e-09	1.47937e-06	down	8.16753
TRHDE	hsa:29953	72.8151	39.3139	1.85215	0.889197	0.000410409	0.00906161	up	3.38678
TRIB3	hsa:57761	1404.52	715.884	1.96194	0.972284	5.25521e-24	2.55561e-20	up	23.2794
TRIM2	hsa:23321	163.444	255.274	0.64027	-0.643248	1.79774e-05	0.000836595	down	4.74527
TRIM31	hsa:11074	601.244	315.827	1.90371	0.928817	0.000230029	0.00580354	up	3.63822
TRIM62	hsa:55223	40.7009	78.8527	0.516164	-0.9541	0.000188011	0.00511494	down	3.72582
TSC22D3	hsa:1831	349.554	222.552	1.57066	0.651375	5.33617e-05	0.00194745	up	4.27277
TSHZ1	hsa:10194	32.4023	59.3535	0.545921	-0.873237	0.00220677	0.0300814	down	2.65624
TSPAN31	hsa:6302	62.4825	97.2722	0.642347	-0.638576	0.00335478	0.039614	down	2.47434
TSPAN8	hsa:7103	130.942	77.4397	1.6909	0.757788	5.69496e-05	0.00203755	up	4.24451
TTBK2	hsa:146057	59.2229	99.0181	0.598102	-0.741537	0.00085911	0.0153316	down	3.06595
TTC7B	hsa:145567	78.4706	120.298	0.652301	-0.61639	0.00157125	0.0237667	down	2.80375
TWSG1	hsa:57045	204.825	329.848	0.620966	-0.687413	5.00805e-07	4.68349e-05	down	6.30033
TXNIP	hsa:10628	14.7898	58.7329	0.251814	-1.98957	9.55807e-09	1.91674e-06	down	8.01963
UBL5	hsa:59286	1457.31	880.373	1.65534	0.727126	1.67204e-06	0.000119137	up	5.77675
UBN2	hsa:254048	153.47	242.329	0.63331	-0.659016	1.21002e-05	0.000614553	down	4.91721
UGT1A		46.6698	20.1866	2.31192	1.20909	0.000147743	0.00420775	up	3.83049
UGT1A8	hsa:54576	20.7314	6.65201	3.11657	1.63996	0.00104242	0.0176169	up	2.98196
UGT2B11	hsa:10720	343.445	174.41	1.96918	0.977594	1.33747e-06	0.000101231	up	5.87372
UHMK1	hsa:127933	258.517	452.645	0.571124	-0.808124	9.28139e-11	3.76128e-08	down	10.0324
ULBP3	hsa:79465	21.7599	51.8573	0.419611	-1.25288	6.88647e-05	0.0023751	down	4.162
ULK2	hsa:9706	18.8169	56.6428	0.332202	-1.58987	2.41894e-06	0.000164522	down	5.61637
UQCRBP1	hsa:442454	78.7181	45.5941	1.7265	0.787849	0.00127906	0.0204424	up	2.89311
UQCRFS1P1		251.899	125.135	2.01302	1.00936	5.00118e-10	1.61975e-07	up	9.30093
VANGL2	hsa:57216	70.527	122.244	0.576939	-0.79351	8.8056e-05	0.00285478	down	4.05524
VASH1	hsa:22846	15.1851	35.2525	0.430751	-1.21508	0.00226481	0.0306151	down	2.64497
VCAM1	hsa:7412	90.6814	52.0398	1.74254	0.801192	0.00192045	0.0275188	up	2.7166
VDAC1P2		140.887	92.4057	1.52466	0.608489	0.000833079	0.0150186	up	3.07931
VSIG10	hsa:54621	59.7973	120.42	0.496574	-1.00992	1.17715e-06	9.15919e-05	down	5.92917
WDR54	hsa:84058	13.6832	36.0415	0.379651	-1.39725	0.000703701	0.0132897	down	3.15261
WDTC1	hsa:23038	463.793	700.365	0.662216	-0.594627	2.52897e-05	0.00109807	down	4.59706
WNT11	hsa:7481	31.2186	58.6551	0.532241	-0.909849	0.002157	0.0296314	down	2.66615
YPEL1	hsa:29799	16.0522	37.5774	0.427176	-1.2271	0.00124917	0.0201651	down	2.90338
YPEL2	hsa:388403	43.9147	78.3541	0.560464	-0.835305	0.00103347	0.0175114	down	2.9857
YPEL3	hsa:83719	17.7422	39.0429	0.454428	-1.13788	0.00231851	0.0311033	down	2.63479
ZBTB44	hsa:29068	67.3352	118.492	0.56827	-0.815353	7.95698e-05	0.0026458	down	4.09925
ZBTB46	hsa:140685	91.7632	144.548	0.634827	-0.655565	0.00321914	0.0386059	down	2.49226
ZC3HAV1L	hsa:92092	42.5279	83.0563	0.512037	-0.96568	0.00123584	0.0199996	down	2.90804
ZDBF2	hsa:57683	225.231	348.004	0.647207	-0.6277	2.7715e-06	0.000183371	down	5.55729
ZFAND2A	hsa:90637	383.218	243.029	1.57684	0.657038	1.70711e-07	2.01253e-05	up	6.76774
ZFHX3	hsa:463	301.316	483.756	0.622867	-0.683004	0.0036512	0.0421002	down	2.43756
ZMAT3	hsa:64393	77.336	141.873	0.545106	-0.875391	9.59721e-06	0.000510068	down	5.01786
ZMYM3	hsa:9203	317.432	500.437	0.63431	-0.656741	5.01362e-08	7.44465e-06	down	7.29985
ZNF593	hsa:51042	481.051	305.565	1.5743	0.654711	9.25865e-08	1.22348e-05	up	7.03345
ZNF704	hsa:619279	117.014	225.936	0.517907	-0.949236	6.75193e-07	5.81144e-05	down	6.17057
ZNF775	hsa:285971	61.4906	32.3576	1.90034	0.926261	0.00112551	0.0186327	up	2.94865
ZSWIM4	hsa:65249	23.8632	53.758	0.4439	-1.17169	0.000293663	0.00701761	down	3.53215

## Sheet: Fig.4B
GSTZ1	AdGFP	28.7011	28.9649	11.3176		0.990891		IGF1R	AdGFP	24.559	24.5866	7.17545		0.998875
GSTZ1	AdGFP	28.9808		11.3902		1.00055		IGF1R	AdGFP	24.5687		6.97798		0.99927
GSTZ1	AdGFP	29.2129		11.6182		1.00856		IGF1R	AdGFP	24.6322		7.03752		1.00186
actin	AdGFP	17.3835						actin	AdGFP	17.3835
actin	AdGFP	17.5907						actin	AdGFP	17.5907
actin	AdGFP	17.5947						actin	AdGFP	17.5947
GSTZ1	AdGSTZ1	27.2604		10.1921	-1.42606	2.68712		IGF1R	AdGSTZ1	25.3735		8.30524	1.12978	0.456984
GSTZ1	AdGSTZ1	26.9104		9.71204	-1.60553	3.04307		IGF1R	AdGSTZ1	25.3665		8.16809	1.19011	0.438268
GSTZ1	AdGSTZ1	26.9077		9.83362	-1.55654	2.94147		IGF1R	AdGSTZ1	25.4033		8.32914	1.29161	0.408494
actin	AdGSTZ1	17.0683						actin	AdGSTZ1	17.0683
actin	AdGSTZ1	17.1984						actin	AdGSTZ1	17.1984
actin	AdGSTZ1	17.0741						actin	AdGSTZ1	17.0741
GSTZ1	Parental	24.4841	24.6414	7.2269		0.993617		IGF1R	Parental	23.3247	23.2876	6.06752		1.00159
GSTZ1	Parental	24.8988		7.83525		1.01045		IGF1R	Parental	23.2158		6.15223		0.996916
GSTZ1	Parental	24.5412		7.37095		0.995937		IGF1R	Parental	23.3223		6.15197		1.00149
actin	Parental	17.2572						actin	Parental	17.2572
actin	Parental	17.0635						actin	Parental	17.0635
actin	Parental	17.1703						actin	Parental	17.1703
GSTZ1	GSTZ1-KO1	25.3055		9.02495	1.79805	0.287564		IGF1R	GSTZ1-KO1	22.5231		5.71776	-0.349757	1.27435
GSTZ1	GSTZ1-KO1	25.2944		8.5736	0.738347	0.599426		IGF1R	GSTZ1-KO1	22.5033		5.78255	-0.369682	1.29207
GSTZ1	GSTZ1-KO1	25.3781		8.59476	1.22381	0.42815		IGF1R	GSTZ1-KO1	22.327		5.54369	-0.608285	1.52445
GSTZ1	GSTZ1-KO2	25.5476		9.26707	2.04017	0.243136		IGF1R	GSTZ1-KO2	22.6465		5.84122	-0.226299	1.16983
GSTZ1	GSTZ1-KO2	25.6387		8.91796	1.08271	0.472141		IGF1R	GSTZ1-KO2	22.4781		5.75734	-0.394888	1.31484
GSTZ1	GSTZ1-KO2	25.1452		8.36192	0.99097	0.503139		IGF1R	GSTZ1-KO2	22.3985		5.61513	-0.536845	1.4508
actin	GSTZ1-KO1	16.2805						actin	GSTZ1-KO1	16.8053
actin	GSTZ1-KO1	16.7208						actin	GSTZ1-KO1	16.7208
actin	GSTZ1-KO1	16.7833						actin	GSTZ1-KO1	16.7833
