# Supplementary material for: GSTZ1‐1 Deficiency Activates NRF2/IGF1R Axis in HCC via Accumulation of Oncometabolite Succinylacetone
Source: EMBO J. 2019 Jun 28;38(15):e101964. doi: 10.15252/embj.2019101964 (PMC6669923; doi:10.15252/embj.2019101964)
Supplement: Supplementary file 10 — Source Data for Figure 5 [file EMBJ-38-e101964-s009.zip › embj2019101964-sup-0009-SDataFig5/SourceDataFig5.xls]

## Sheet: Fig.5A
HepG2	Parental(×103)			GSTZ1-KO1(×103)			KO1+PPP[0.5μM](×103)			KO1+PPP[1.0μM](×103)
0h	1.88	1.9	1.92	1.89	1.92	1.95	1.88	1.9	1.92	1.94	1.88	1.92
24h	2.31	2.38	2.47	2.45	2.51	2.6	2.08	2.22	2.11	2.08	2.03	1.92
48h	2.67	2.95	3.04	3.08	3.29	3.53	2.32	2.73	2.53	2.37	1.87	2.17
72h	3.27	3.51	3.77	4.08	4.13	4.52	3.37	3.05	2.82	2.15	2.63	2.39
96h	4.02	4.47	4.62	5.34	5.65	5.96	3.7	4.1	3.52	2.59	3.18	2.81
120h	5.28	6.02	6.2	7.78	8.46	8.51	5.21	5.31	4.53	3.26	3.8	3.98

## Sheet: Fig.5B
	DAPI	EdU	Percentage
Parental	60821325	18880001	31.0417
Parental	54444330	13651350	25.074
Parental	55609788	12399156	22.2967
GSTZ1-KO1	71114655	25829354	36.3207
GSTZ1-KO1	70911568	31348087	44.2073
GSTZ1-KO1	51395171	27633299	53.7663
KO1+PPP1.0uM	59636085	1896115	3.17948
KO1+PPP1.0uM	53443253	4184121	7.82909
KO1+PPP1.0uM	46770054	4866126	10.4044

## Sheet: Fig.5C
	Early apoptosis rate (%)
MOCK	5.85	8.37	5.58
AdGFP	6.38	7.86	10.69
AdGSTZ1	30.85	31.08	30.42
	Early apoptosis rate (%)
Parental	8.99	9.81	9.52
GSTZ1 KO	7.05	7.03	8
KO+PPP0.5uM	13.72	10.73	11.78
KO+PPP1.0uM	16.48	13.99	14.55

## Sheet: Fig.5D
Expression							LOG2							AVERAGE	SD	Z-score							P-value
AccID	GFP-1	GFP-2	GFP-3	GSTZ1-1	GSTZ1-2	GSTZ1-3	GFP-1	GFP-2	GFP-3	GSTZ1-1	GSTZ1-2	GSTZ1-3				GFP			GSTZ1
IGF1R	626	568	597	180	216	199	9.29002	9.14975	9.22159	7.49185	7.75489	7.63662		8.42412	0.877429	0.986859	0.826992	0.908868	-1.0625	-0.762719	-0.897502	IGF1R***	3.52636e-05
IRS1	1230	1370	1300	957	1123	1004	10.2644	10.42	10.3443	9.90238	10.1331	9.97154		10.1726	0.206932	0.443702	1.19524	0.829594	-1.30599	-0.190809	-0.971736	IRS1*	0.0130366
IRS2	177	167	143	89	87	90	7.46761	7.3837	7.15987	6.47573	6.44294	6.49185		6.90362	0.48561	1.1614	0.988623	0.527692	-0.881128	-0.948652	-0.847934	IRS2**	0.0018974
PIK3CA	197	195	161	106	138	120	7.62205	7.60733	7.33092	6.72792	7.10852	6.90689		7.21727	0.367841	1.10042	1.0604	0.30895	-1.33034	-0.295639	-0.843793	PIK3CA*	0.0134111
PDPK1	586	571	475	402	446	366	9.19476	9.15735	8.89178	8.65105	8.8009	8.5157		8.86859	0.270828	1.20433	1.0662	0.0856406	-0.803233	-0.249937	-1.303	PDPK1*	0.0289347
AKT1	1635	1590	1284	1388	1543	1422	10.6751	10.6348	10.3264	10.4388	10.5915	10.4737		10.5234	0.133029	1.14024	0.837574	-1.48058	-0.635931	0.512167	-0.373478	AKT1	0.686829
AKT2	1887	1873	1717	1832	1852	1910	10.8819	10.8711	10.7457	10.8392	10.8549	10.8994		10.8487	0.0546128	0.607778	0.411057	-1.88622	-0.17363	0.1132	0.927817	AKT2	0.54662
HRAS	313	291	290	296	305	302	8.29002	8.18488	8.17991	8.20945	8.25267	8.2384		8.22589	0.0425503	1.50718	-0.963857	-1.08057	-0.386235	0.629316	0.294168	HRAS	0.725343
BRAF	459	388	343	253	254.5	256	8.84235	8.59991	8.42206	7.98299	7.99152	8		8.30647	0.369971	1.44843	0.793141	0.312432	-0.87434	-0.851289	-0.828373	BRAF*	0.0135968
RPS6KA1	498	464	443	329	360	360	8.96	8.85798	8.79116	8.36194	8.49185	8.49185		8.65913	0.24157	1.24547	0.823149	0.54655	-1.23024	-0.692467	-0.692467	RPS6KA1**	0.00339387
MAPK1	3056	2779	2557	2432	2734	2345	11.5774	11.4404	11.3202	11.2479	11.4168	11.1954		11.3664	0.139971	1.50801	0.528668	-0.329467	-0.846067	0.3604	-1.22154	MAPK1	0.190187
MAPK3	340	340	258	342	378	298	8.40939	8.40939	8.01123	8.41785	8.56224	8.21917		8.33821	0.193781	0.367316	0.367316	-1.68739	0.410981	1.1561	-0.61432	MAPK3	0.497821
BAD	104	139	114	123	133	156	6.70044	7.11894	6.83289	6.94251	7.05528	7.2854		6.98924	0.209251	-1.38018	0.619811	-0.747212	-0.223322	0.315589	1.41532	BAD	0.268378
CREB1	482	375	410	315	388	293	8.91289	8.55075	8.67948	8.29921	8.59991	8.19476		8.5395	0.26053	1.4332	0.0431728	0.537295	-0.922317	0.231889	-1.32324	CREB1	0.101397
BCL2	422	350	328	200	249	207	8.7211	8.45121	8.35755	7.64386	7.96	7.69349		8.13787	0.438124	1.3312	0.715193	0.50142	-1.12756	-0.405972	-1.01428	BCL2*	0.0101104
BCL2L14	30	30	31	57	52	57	4.90689	4.90689	4.9542	5.83289	5.70044	5.83289		5.3557	0.477144	-0.940616	-0.940616	-0.841472	1.0001	0.722508	1.0001	BCLG***	0.000124333
BAX	1053	1048	1058	1180	1297	1230	10.0403	10.0334	10.0471	10.2046	10.341	10.2644		10.1551	0.133112	-0.862777	-0.914363	-0.811436	0.371384	1.39602	0.821168	BAX**	0.00580744
BAK1	427	406	335	421	461	395	8.73809	8.66534	8.38802	8.71768	8.84862	8.62571		8.66391	0.154978	0.47867	0.00920758	-1.7802	0.346936	1.19187	-0.246487	BAK1	0.343062
CASP9	156	159	157.5	136	122	114	7.2854	7.31288	7.29921	7.08746	6.93074	6.83289		7.12476	0.207775	0.773136	0.905398	0.839582	-0.179526	-0.93383	-1.40476	CASP9**	0.00667937
CASP7	387	374	356	438.5	432	445	8.59619	8.54689	8.47573	8.77643	8.75489	8.79766		8.65797	0.135871	-0.454672	-0.817481	-1.34122	0.871902	0.713329	1.02814	CASP7**	0.0024519
CASP3	320	317	269	333	434	342	8.32193	8.30834	8.07146	8.37938	8.76155	8.41785		8.37675	0.223899	-0.244859	-0.305552	-1.36351	0.0117304	1.71863	0.183567	CASP3	0.135395
PARP1	6042	5729	4950	5007	5344	4802	12.5608	12.4841	12.2732	12.2897	12.3837	12.2294		12.3702	0.130523	1.46068	0.872719	-0.74274	-0.616189	0.103788	-1.07826	PARP1	0.221299
NFKB1	878	840	649	567	582	607	9.77808	9.71425	9.34207	9.1472	9.18488	9.24555		9.40201	0.27534	1.36584	1.13402	-0.217659	-0.9254	-0.788586	-0.568214	NFKB1*	0.0470459
BIRC3	63	67	60	23	28	39	5.97728	6.06609	5.90689	4.52356	4.80735	5.2854		5.42776	0.657532	0.835726	0.97079	0.728675	-1.37514	-0.94354	-0.216508	BIRC3**	0.00291983
																-2		0			2

## Sheet: Fig.5E
IGF1R	AdGFP	23.1564	23.5888	4.42151		0.981671		BCL2	AdGFP	31.1756	31.9485	12.3456		0.975807			AdGFP			AdGSTZ1
IGF1R	AdGFP	23.83		5.33177		1.01022		BCL2	AdGFP	32.27		12.43		1.01006		IGF1R	0.981671	1.01022	1.0081	0.29877	0.272081	0.231647	***
IGF1R	AdGFP	23.78		4.74		1.0081		BCL2	AdGFP	32.4		13.04		1.01413		IRS1	0.987232	0.977007	1.03576	0.279023	0.266173	0.138696	***
actin	AdGFP	18.7349						actin	AdGFP	18.83						IRS2	0.967225	0.977442	1.05533	0.230864	0.386597	0.463294	***
actin	AdGFP	18.4982						actin	AdGFP	19.84						PIK3CA	1.00179	0.992933	1.00528	0.393146	0.439706	0.307786	***
actin	AdGFP	19.04						actin	AdGFP	19.36						PDPK1	0.979831	0.976169	1.044	0.402485	0.448767	0.397768	***
IGF1R	AdGSTZ1	23.3164		6.16441	1.74289	0.29877		BCL2	AdGSTZ1	31.431		13.641	1.29545	0.407409		BRAF	1.00491	0.973495	1.02159	0.748131	0.530872	0.441351	*
IGF1R	AdGSTZ1	24.45		7.20966	1.87789	0.272081		BCL2	AdGSTZ1	32.21		13.41	0.98	0.50698		RPS6KA1	0.998901	0.999553	1.00155	0.381321	0.509847	0.476319	***
IGF1R	AdGSTZ1	24.46		6.85	2.11	0.231647		BCL2	AdGSTZ1	32.79		14.43	1.39	0.381565		BCL2	0.975807	1.01006	1.01413	0.407409	0.50698	0.381565	***
actin	AdGSTZ1	17.152						actin	AdGSTZ1	17.79						BCLG	0.993317	0.99213	1.01455	1.53201	1.35072	1.6358	**
actin	AdGSTZ1	17.2403						actin	AdGSTZ1	18.8						BAX	0.998117	1.0002	1.00168	1.19611	1.1827	0.823591	ns
actin	AdGSTZ1	17.61						actin	AdGSTZ1	18.36						CASP9	0.989833	0.986658	1.02351	0.588946	0.525454	0.712025	**
																CASP7	0.993273	1.00069	1.00604	1.01256	1.07665	1.26576	ns
IRS1	AdGFP	25.0106	25.334	6.27565		0.987232		BCLG	AdGFP	27.3944	27.5787	8.56436		0.993317		NFKB1	1.00426	0.995361	1.00038	0.892149	0.524858	0.528509	*
IRS1	AdGFP	24.7515		6.25329		0.977007		BCLG	AdGFP	27.3616		7.52162		0.99213		BIRC3	1.00944	0.990151	1.00041	0.877793	0.562867	0.45376	*
IRS1	AdGFP	26.24		7.2		1.03576		BCLG	AdGFP	27.98		8.62		1.01455
actin	AdGFP	18.7349						actin	AdGFP	18.83
actin	AdGFP	18.4982						actin	AdGFP	19.84
actin	AdGFP	19.04						actin	AdGFP	19.36
IRS1	AdGSTZ1	25.2692		8.11719	1.84154	0.279023		BCLG	AdGSTZ1	25.7389		7.94893	-0.61543	1.53201
IRS1	AdGSTZ1	25.4032		8.16286	1.90957	0.266173		BCLG	AdGSTZ1	25.8879		7.08789	-0.433731	1.35072
IRS1	AdGSTZ1	27.66		10.05	2.85	0.138696		BCLG	AdGSTZ1	26.27		7.91	-0.71	1.6358
actin	AdGSTZ1	17.152						actin	AdGSTZ1	17.79
actin	AdGSTZ1	17.2403						actin	AdGSTZ1	18.8
actin	AdGSTZ1	17.61						actin	AdGSTZ1	18.36
IRS2	AdGFP	29.0168	30	10.2818		0.967225		BAX	AdGFP	24.632	24.6784	5.80196		0.998117
IRS2	AdGFP	29.3233		10.825		0.977442		BAX	AdGFP	24.6833		4.8433		1.0002
IRS2	AdGFP	31.66		12.62		1.05533		BAX	AdGFP	24.72		5.36		1.00168
actin	AdGFP	18.7349						actin	AdGFP	18.83
actin	AdGFP	18.4982						actin	AdGFP	19.84
actin	AdGFP	19.04						actin	AdGFP	19.36
IRS2	AdGSTZ1	29.5487		12.3967	2.11489	0.230864		BAX	AdGSTZ1	23.3336		5.54361	-0.258352	1.19611
IRS2	AdGSTZ1	29.4365		12.1961	1.3711	0.386597		BAX	AdGSTZ1	23.4012		4.60121	-0.242083	1.1827
IRS2	AdGSTZ1	31.34		13.73	1.11	0.463294		BAX	AdGSTZ1	24		5.64	0.28	0.823591
actin	AdGSTZ1	17.152						actin	AdGSTZ1	17.79
actin	AdGSTZ1	17.2403						actin	AdGSTZ1	18.8
actin	AdGSTZ1	17.61						actin	AdGSTZ1	18.36
PIK3CA	AdGFP	22.3921	22.3521	3.6572		1.00179		CASP9	AdGFP	23.278	23.5171	4.44804		0.989833
PIK3CA	AdGFP	22.1941		3.69589		0.992933		CASP9	AdGFP	23.2034		3.36337		0.986658
PIK3CA	AdGFP	22.47		3.43		1.00528		CASP9	AdGFP	24.07		4.71		1.02351
actin	AdGFP	18.7349						actin	AdGFP	18.83
actin	AdGFP	18.4982						actin	AdGFP	19.84
actin	AdGFP	19.04						actin	AdGFP	19.36
PIK3CA	AdGSTZ1	22.156		5.00406	1.34686	0.393146		CASP9	AdGSTZ1	23.0018		5.21184	0.763792	0.588946
PIK3CA	AdGSTZ1	22.1216		4.88128	1.18539	0.439706		CASP9	AdGSTZ1	23.0917		4.29174	0.928364	0.525454
PIK3CA	AdGSTZ1	22.74		5.13	1.7	0.307786		CASP9	AdGSTZ1	23.56		5.2	0.49	0.712025
actin	AdGSTZ1	17.152						actin	AdGSTZ1	17.79
actin	AdGSTZ1	17.2403						actin	AdGSTZ1	18.8
actin	AdGSTZ1	17.61						actin	AdGSTZ1	18.36
PDPK1	AdGFP	23.2851	23.7644	4.55014		0.979831		CASP7	AdGFP	23.2611	23.4187	4.43113		0.993273
PDPK1	AdGFP	23.198		4.6998		0.976169		CASP7	AdGFP	23.4348		3.59485		1.00069
PDPK1	AdGFP	24.81		5.77		1.044		CASP7	AdGFP	23.56		4.2		1.00604
actin	AdGFP	18.7349						actin	AdGFP	18.83
actin	AdGFP	18.4982						actin	AdGFP	19.84
actin	AdGFP	19.04						actin	AdGFP	19.36
PDPK1	AdGSTZ1	23.0151		5.86313	1.31299	0.402485		CASP7	AdGSTZ1	22.2031		4.41312	-0.0180105	1.01256
PDPK1	AdGSTZ1	23.0961		5.85577	1.15596	0.448767		CASP7	AdGSTZ1	22.2883		3.4883	-0.106548	1.07665
PDPK1	AdGSTZ1	24.71		7.1	1.33	0.397768		CASP7	AdGSTZ1	22.22		3.86	-0.34	1.26576
actin	AdGSTZ1	17.152						actin	AdGSTZ1	17.79
actin	AdGSTZ1	17.2403						actin	AdGSTZ1	18.8
actin	AdGSTZ1	17.61						actin	AdGSTZ1	18.36
BRAF	AdGFP	23.9229	23.806	5.188		1.00491		NFKB1	AdGFP	24.0026	23.9009	5.17261		1.00426
BRAF	AdGFP	23.175		4.67676		0.973495		NFKB1	AdGFP	23.79		3.95		0.995361
BRAF	AdGFP	24.32		5.28		1.02159		NFKB1	AdGFP	23.91		4.55		1.00038
actin	AdGFP	18.7349						actin	AdGFP	18.83
actin	AdGFP	18.4982						actin	AdGFP	19.84
actin	AdGFP	19.04						actin	AdGFP	19.36
BRAF	AdGSTZ1	22.7586		5.60663	0.418638	0.748131		NFKB1	AdGSTZ1	23.1273		5.33726	0.164643	0.892149
BRAF	AdGSTZ1	22.8307		5.59032	0.913563	0.530872		NFKB1	AdGSTZ1	23.68		4.88	0.93	0.524858
BRAF	AdGSTZ1	24.07		6.46	1.18	0.441351		NFKB1	AdGSTZ1	23.83		5.47	0.92	0.528509
actin	AdGSTZ1	17.152						actin	AdGSTZ1	17.79
actin	AdGSTZ1	17.2403						actin	AdGSTZ1	18.8
actin	AdGSTZ1	17.61						actin	AdGSTZ1	18.36
RPS6KA1	AdGFP	23.9865	24.0129	5.25152		0.998901		BIRC3	AdGFP	24.8725	24.6399	6.04253		1.00944
RPS6KA1	AdGFP	24.0021		5.50388		0.999553		BIRC3	AdGFP	24.3972		4.55723		0.990151
RPS6KA1	AdGFP	24.05		5.01		1.00155		BIRC3	AdGFP	24.65		5.29		1.00041
actin	AdGFP	18.7349						actin	AdGFP	18.83
actin	AdGFP	18.4982						actin	AdGFP	19.84
actin	AdGFP	19.04						actin	AdGFP	19.36
RPS6KA1	AdGSTZ1	23.7944		6.64244	1.39092	0.381321		BIRC3	AdGSTZ1	24.0206		6.23058	0.188047	0.877793
RPS6KA1	AdGSTZ1	23.7161		6.47574	0.971864	0.509847		BIRC3	AdGSTZ1	24.1864		5.38636	0.829134	0.562867
RPS6KA1	AdGSTZ1	23.69		6.08	1.07	0.476319		BIRC3	AdGSTZ1	24.79		6.43	1.14	0.45376
actin	AdGSTZ1	17.152						actin	AdGSTZ1	17.79
actin	AdGSTZ1	17.2403						actin	AdGSTZ1	18.8
actin	AdGSTZ1	17.61						actin	AdGSTZ1	18.36
