# Supplementary material for: GSTZ1‐1 Deficiency Activates NRF2/IGF1R Axis in HCC via Accumulation of Oncometabolite Succinylacetone
Source: EMBO J. 2019 Jun 28;38(15):e101964. doi: 10.15252/embj.2019101964 (PMC6669923; doi:10.15252/embj.2019101964)
Supplement: Supplementary file 11 — Source Data for Figure 6 [file EMBJ-38-e101964-s010.zip › embj2019101964-sup-0010-SDataFig6/SourceDataFig6.xls]

## Sheet: Fig.6A
	IGF1R	TK	IGF1R/TK	Mean	Fold of Parental
Parental	8175	1251	6.53477	7.26801	0.899114
	8717	1002	8.6996		1.19697
	10137	1543	6.56967		0.903915
GSTZ1-KO	24014	2199	10.9204		1.50253
	24834	2190	11.3397		1.56022
	21180	2142	9.88796		1.36048
KO+Bru	17143	3303	5.19013		0.714106
	24375	3696	6.59497		0.907396
	15320	2859	5.35852		0.737274

## Sheet: Fig.6B
	IGF1R	TK	IGF1R/TK	Mean	Fold of Parental
Parental	26311	3854	6.82693	6.17225	1.10607
	32738	6770	4.83575		0.783465
	51529	7518	6.85408		1.11047
GSTZ1-KO	34359	2890	11.8889		1.92619
	30977	3411	9.0815		1.47134
	52777	5320	9.92049		1.60727
KO+pSED-Vec	27079	2881	9.39917		1.52281
	34144	3652	9.3494		1.51475
	68526	6024	11.3755		1.84301
KO+pSED-KEAP1	30937	5324	5.81086		0.941448
	41301	7178	5.75383		0.932209
	16960	3342	5.07481		0.822196

## Sheet: Fig.6C
	IGF1R	TK	IGF1R/TK	Mean	Fold of AdGFP
AdGFP	188669	39543	4.77124	4.78744	0.996616
	205310	42073	4.87985		1.0193
	195125	41417	4.71123		0.984081
AdGSTZ1	114421	41288	2.77129		0.578867
	138446	37459	3.69593		0.772007
	122382	40443	3.02604		0.632078
AdGSTZ1+tBHQ	288669	36102	7.99593		1.67019
	255310	39838	6.40871		1.33865
	275125	40900	6.72677		1.40509

## Sheet: Fig.6E
	CT		CT	ΔCT	ΔΔCT	2-ΔΔCT	Enrichment fold
Bru group SP1	32.5641	Bru group Input	27.6741	4.88996	-29.215	6.23159e+08	0.57136
	32.5155		27.7172	4.79822	-29.3536	6.85983e+08	0.628962
	32.4938		27.7882	4.7056	-29.312	6.66505e+08	0.611103
Control group SP1	30.0402	Control group Input	26.9344	3.1058	-30.2036	1.23648e+09	1.1337
	29.9343		26.5242	3.41009	-30.008	1.07969e+09	0.989941
	30.1388		26.7183	3.42043	-30.0226	1.09066e+09	1
Bru group IgG	34.105
	34.1518
	34.0176
Control group IgG	33.3094
	33.4181
	33.443
	CT		CT	ΔCT	ΔΔCT	2-ΔΔCT	Enrichment fold
tBHQ group SP1	29.1298	Bru group Input	25.6219	3.50789	-29.5454	7.83501e+08	2.4318
	29.1323		25.7231	3.40922	-29.4986	7.58535e+08	2.35431
	28.729		24.9024	3.82654	-29.2937	6.58083e+08	2.04253
Control group SP1	30.9745	Control group Input	27.1084	3.86608	-28.5683	3.98028e+08	1.23539
	31.0434		26.9835	4.05996	-28.2633	3.2219e+08	1
	31.2099		26.8932	4.31663	-28.2369	3.16348e+08	0.98187
tBHQ group IgG	33.0532
	32.9079
	33.1202
Control group IgG	32.4344
	32.3233
	32.5536

## Sheet: Fig.6G
	CT		CT	ΔCT	ΔΔCT	2-ΔΔCT	Enrichment fold
Phe group SP1	27.0265	Phe group Input	26.191	0.83556	-29.0617	5.60327e+08	1.3333
	26.808		25.7231	1.08491	-29.0144	5.4226e+08	1.29031
	26.729		25.9023	0.826648	-29.2936	6.58033e+08	1.56579
Control group SP1	29.0248	Control group Input	26.4084	2.61645	-28.5229	3.857e+08	0.917772
	28.9304		26.9835	1.9469	-28.6467	4.20257e+08	1
	28.9099		27.1892	1.72062	-28.8329	4.7817e+08	1.1378
Phe group IgG	29.8973
	30.0993
	30.1202
Control group IgG	31.1394
	30.5936
	30.5536
	CT		CT	ΔCT	ΔΔCT	2-ΔΔCT	Enrichment fold
SA group SP1	25.0744	SA group Input	26.9441	-1.86974	-31.1706	2.41701e+09	1.48249
	25.1009		27.2172	-2.1163	-31.2356	2.52852e+09	1.55089
	25.7738		27.2282	-1.4544	-31.3562	2.74882e+09	1.68601
Control group SP1	26.8963	Control group Input	26.7944	0.101903	-30.7546	1.8116e+09	1.11116
	27.0279		26.4524	0.575458	-30.5098	1.52886e+09	0.93774
	27.0388		26.5983	0.440434	-30.6026	1.63037e+09	1
SA group IgG	29.3008
	29.1194
	29.9018
Control group IgG	30.8565
	31.0853
	31.043
