# Supplementary material for: GSTZ1‐1 Deficiency Activates NRF2/IGF1R Axis in HCC via Accumulation of Oncometabolite Succinylacetone
Source: EMBO J. 2019 Jun 28;38(15):e101964. doi: 10.15252/embj.2019101964 (PMC6669923; doi:10.15252/embj.2019101964)
Supplement: Supplementary file 12 — Source Data for Figure 7 [file EMBJ-38-e101964-s011.zip]

Archive with 2 entries (2 files):
- embj2019101964-sup-0011-SDataFig7/SourceDataFig7.xls
- embj2019101964-sup-0011-SDataFig7/SourceDataGelsFig7.pdf
