# Supplementary material for: GSTZ1‐1 Deficiency Activates NRF2/IGF1R Axis in HCC via Accumulation of Oncometabolite Succinylacetone
Source: EMBO J. 2019 Jun 28;38(15):e101964. doi: 10.15252/embj.2019101964 (PMC6669923; doi:10.15252/embj.2019101964)
Supplement: Supplementary file 12 — Source Data for Figure 7 [file EMBJ-38-e101964-s011.zip › embj2019101964-sup-0011-SDataFig7/SourceDataFig7.xls]

## Sheet: Fig.7C
	Liver weight	Body weight	Ratio (%)			Tumor Number			ALT (U/L)			AFP (ng/ml)
WT	2.9931	30.9	9.68641		WT	8		WT	58		WT	7.18
	3.0037	31.8	9.4456			6			23			9.05
	3.1635	32.9	9.6155			9			114			9.16
	4.1483	33.3	12.4574			12			139			10
	4.673	34.6	13.5058			10			93			8.59
	5.081	35.9	14.1532			8			111			10.08
KO	4.8183	32.7	14.7349		KO	18		KO	304		KO	11.19
	4.9981	33.2	15.0545			16			525			9
	5.0393	33.9	14.8652			14			233			10.32
	5.4413	34	16.0038			14			514			10.54
	5.55	34.1	16.2757			12			386			12.19
	7.8038	37.4	20.8658			10			451			13.33
PPP	1.8961	23.9	7.93347		PPP	5		PPP	251		PPP	8.5
	2.0961	25.1	8.351			4			147			5.41
	2.5133	26.4	9.52008			4			255			8.55
	2.7841	26.1	10.667			6			283			7.66
	3.2837	32.2	10.1978			8			351			7.15
	4.4123	32.8	13.4521			6			320			6.62
Bru	3.15	30.5	10.3279		Bru	9		Bru	288		Bru	7.55
	3.17	28.3	11.2014			7			150			7.34
	4.1	32.8	12.5			8			229			6.55
	4.16	31.5	13.2063			7			306			9.33
	4.33	32	13.5312			5			276			6.54
	5.54	35.5	15.6056			6			379			6.73
